# Supplementary material for: Seroprevalence and risk factors for hepatitis B and hepatitis C in three large regions of Kazakhstan
Source: PLoS One. 2021 Dec 16;16(12):e0261155. doi: 10.1371/journal.pone.0261155 (PMC8675652; doi:10.1371/journal.pone.0261155)
Supplement: S4 Appendix — (XLS) [file pone.0261155.s004.xls]

## Sheet: dataset
c1	s17	s18	s19	s20	s21	s22	region	newid	hbsag	hcv	agecat	nationality	residency	lat	longit	sampleweight_1	cluster_id
2	2	1	2	2	1	2	Aktobe	1	negative	negative	40-59	Kazakh	rural	50.7	56.5	1940.96	2
1	2	2	2	2	2	2	Aktobe	2	negative	negative	18-29	Kazakh	urban	50.3	57.2	299.58	1
2	2	2	2	2	2	2	Aktobe	3	negative	negative	40-59	Kazakh	urban	50.3	57.2	299.58	1
2	2	2	2	2	2	2	Aktobe	4	negative	negative	40-59	Kazakh	urban	50.3	57.2	299.58	1
2	2	2	2	2	1	2	Aktobe	5	negative	negative	40-59	Kazakh	urban	50.3	57.2	299.58	1
2	2	2	2	2	1	1	Aktobe	6	negative	negative	30-39	Kazakh	urban	50.3	57.2	299.58	1
2	2	2	2	2	2	2	Aktobe	7	negative	negative	40-59	Kazakh	urban	50.3	57.2	299.58	1
2	2	2	2	2	1	2	Aktobe	8	negative	negative	60-88	Kazakh	rural	50.7	56.5	1940.96	2
2	2	2	2	2	2	2	Aktobe	9	negative	negative	18-29	Kazakh	urban	50.3	57.2	299.58	1
2	2	2	2	2	2	2	Aktobe	10	negative	positive	30-39	Kazakh	urban	50.3	57.2	299.58	1
2	2	2	2	2	2	2	Aktobe	11	negative	negative	18-29	Kazakh	rural	50.7	56.5	1940.96	2
1	2	2	2	2	2	2	Aktobe	12	negative	negative	40-59	Kazakh	urban	50.3	57.2	299.58	1
2	2	2	2	2	2	2	Aktobe	13	negative	negative	40-59	Kazakh	urban	50.3	57.2	299.58	1
1	2	2	2	2	2	1	Aktobe	14			40-59	Kazakh	rural	49.9	57.3	1063.27	11
2	2	2	2	2	2	2	Aktobe	15	negative	negative	18-29	Kazakh	rural	50.7	56.5	1940.96	2
2	2	2	2	2	2	2	Aktobe	16	negative	negative	40-59	Kazakh	urban	50.3	57.2	299.58	1
2	2	2	2	1	1	2	Aktobe	17	negative	negative	40-59	Kazakh	urban	50.3	57.2	299.58	1
2	2	2	2	2	2	2	Aktobe	18	negative	negative	40-59	Kazakh	rural	50.7	56.5	1940.96	2
2	2	1	2	2	1	2	Aktobe	19	positive	negative	30-39	Kazakh	urban	50.3	57.2	299.58	1
2	2	1	2	2	1	2	Aktobe	20	negative	negative	40-59	Kazakh	rural	50.7	56.5	1940.96	2
2	2	2	2	2	2	2	Aktobe	21	negative	negative	40-59	Kazakh	rural	49.9	57.3	1063.27	11
2	2	2	2	2	1	1	Aktobe	22	negative	negative	18-29	Kazakh	urban	50.3	57.2	299.58	1
2	2	2	2	2	2	2	Aktobe	23	negative	negative	40-59	Kazakh	rural	49.9	57.3	1063.27	11
2	2	2	2	2	2	2	Aktobe	24	negative	negative	40-59	Kazakh	rural	50.7	56.5	1940.96	2
2	2	2	2	2	1	2	Aktobe	25	negative	negative	40-59	Kazakh	rural	49.9	57.3	1063.27	11
1	2	2	2	2	2	2	Aktobe	26	positive	negative	18-29	Kazakh	urban	50.3	57.2	299.58	1
2	2	2	2	2	2	2	Aktobe	27	negative	negative	30-39	other	rural	50.7	56.5	1940.96	2
2	2	2	2	2	2	2	Aktobe	28	negative	negative	18-29	other	urban	50.3	57.2	299.58	1
2	2	2	2	2	1	2	Aktobe	29	negative	negative	30-39	other	rural	49.9	57.3	1063.27	11
1	2	2	2	2	1	2	Aktobe	30	negative	positive	18-29	Kazakh	rural	49.9	57.3	1063.27	11
1	2	2	2	2	1	1	Aktobe	31	negative	negative	60-88	Kazakh	rural	49.9	57.3	1063.27	11
2	2	2	2	2	2	2	Aktobe	32	negative	negative	60-88	Kazakh	rural	49.9	57.3	1063.27	11
2	2	1	2	2	1	2	Aktobe	33	negative	negative	60-88	Kazakh	rural	50.7	56.5	1940.96	2
2	2	2	2	2	1	2	Aktobe	34	negative	negative	40-59	Kazakh	urban	50.3	57.2	299.58	1
1	2	2	2	2	2	1	Aktobe	35	negative	negative	40-59	Kazakh	urban	50.3	57.2	299.58	1
1	2	2	2	2	1	2	Aktobe	36	negative	positive	18-29	Kazakh	urban	50.3	57.2	299.58	1
1	2	2	2	2	2	2	Aktobe	37	negative	negative	18-29	Kazakh	rural	50.7	56.5	1940.96	2
2	2	2	2	2	2	2	Aktobe	38	negative	negative	18-29	Kazakh	urban	50.3	57.2	299.58	1
2	2	2	2	2	1	2	Aktobe	39	negative	positive	18-29	Kazakh	rural	49.9	57.3	1063.27	11
2	2	2	2	2	1	2	Aktobe	40	negative	negative	40-59	Kazakh	rural	49.9	57.3	1063.27	11
2	2	2	2	1	1	2	Aktobe	41	negative	positive	60-88	Kazakh	urban	50.3	57.2	299.58	1
2	2	2	2	2	1	2	Aktobe	42	negative	negative	18-29	Kazakh	urban	50.3	57.2	299.58	1
1	2	2	2	2	1	2	Aktobe	43	negative	negative	40-59	Kazakh	urban	50.3	57.2	299.58	1
2	2	2	2	2	2	1	Aktobe	44	negative	negative	40-59	Kazakh	rural	50.7	56.5	1940.96	2
2	2	2	2	2	2	2	Aktobe	45	negative	negative	40-59	Kazakh	rural	50.7	56.5	1940.96	2
2	2	2	2	2	2	1	Aktobe	46	negative	negative	18-29	Kazakh	urban	50.3	57.2	299.58	1
1	2	2	2	2	1	2	Aktobe	47	negative	negative	40-59	Kazakh	urban	50.3	57.2	299.58	1
1	2	2	2	2	2	2	Aktobe	48	negative	negative	60-88	Kazakh	rural	50.7	56.5	1940.96	2
2	2	2	2	1	1	2	Aktobe	49	negative	negative	40-59	Kazakh	urban	50.3	57.2	299.58	1
2	2	2	2	2	2	2	Aktobe	50	negative	negative	18-29	Kazakh	urban	50.3	57.2	299.58	1
1	2	2	2	2	2	2	Aktobe	51	negative	negative	18-29	Kazakh	rural	50.7	56.5	1940.96	2
2	2	2	2	2	2	2	Aktobe	52	negative	negative	40-59	Kazakh	urban	50.3	57.2	299.58	1
1	2	2	2	2	2	2	Aktobe	53	negative	negative	18-29	Kazakh	rural	50.7	56.5	1940.96	2
2	2	2	2	2	2	2	Aktobe	54	negative	negative	40-59	Kazakh	urban	50.3	57.2	299.58	1
1	2	2	2	2	2	2	Aktobe	55	negative	negative	40-59	Kazakh	rural	49.9	57.3	1063.27	11
2	2	2	2	2	1	1	Aktobe	56	negative	negative	18-29	Kazakh	rural	49.9	57.3	1063.27	11
2	2	1	2	1	1	2	Aktobe	57	negative	positive	40-59	Kazakh	urban	50.3	57.2	299.58	1
2	2	2	2	2	2	2	Aktobe	58	negative	negative	40-59	Kazakh	urban	50.3	57.2	299.58	1
1	2	2	2	1	1	2	Aktobe	59	negative	negative	18-29	Kazakh	urban	50.3	57.2	299.58	1
2	2	2	2	2	1	2	Aktobe	60	positive	negative	40-59	Kazakh	urban	50.3	57.2	299.58	1
2	2	2	2	2	1	2	Aktobe	61	negative	negative	40-59	Kazakh	urban	50.3	57.2	299.58	1
1	2	2	2	1	1	2	Aktobe	62	negative	negative	40-59	Russian	urban	50.3	57.2	299.58	1
2	2	1	2	2	1	1	Aktobe	63	negative	negative	40-59	Kazakh	urban	50.3	57.2	299.58	1
2	2	2	2	2	1	1	Aktobe	64	negative	negative	40-59	Kazakh	urban	50.3	57.2	299.58	1
2	2	2	2	2	2	2	Aktobe	65	negative	negative	40-59	Kazakh	urban	50.3	57.2	299.58	1
2	2	2	2	1	2	2	Aktobe	66	negative	negative	40-59	Kazakh	urban	50.3	57.2	299.58	1
2	2	2	2	2	1	2	Aktobe	67	negative		40-59	Kazakh	rural	50.7	56.5	1940.96	2
2	2	2	2	2	1	2	Aktobe	68	positive	negative	40-59	Kazakh	urban	50.3	57.2	299.58	1
2	2	2	2	2	2	2	Aktobe	69	negative	negative	60-88	Kazakh	rural	50.7	56.5	1940.96	2
1	2	2	2	2	2	2	Aktobe	70	negative	negative	30-39	Kazakh	rural	49.9	57.3	1063.27	11
2	2	2	2	2	1	2	Aktobe	71	negative	negative	40-59	Kazakh	rural	49.9	57.3	1063.27	11
2	2	2	2	1	1	2	Aktobe	72	negative	negative	40-59	Russian	urban	50.3	57.2	299.58	1
2	2	2	2	2	2	2	Aktobe	73	negative	negative	18-29	Kazakh	rural	50.7	56.5	1940.96	2
2	2	2	2	2	2	1	Aktobe	74	positive	negative	40-59	Kazakh	urban	50.3	57.2	299.58	1
2	2	2	2	2	1	2	Aktobe	75	negative	negative	18-29	Kazakh	urban	50.3	57.2	299.58	1
1	2	2	2	2	2	2	Aktobe	76	negative	negative	60-88	Kazakh	rural	50.7	56.5	1940.96	2
1	2	2	2	2	2	1	Aktobe	77	negative	negative	40-59	Russian	urban	50.3	57.2	299.58	1
2	2	2	2	2	2	2	Aktobe	78	negative	negative	40-59	Kazakh	rural	50.7	56.5	1940.96	2
2	2	2	2	2	2	2	Aktobe	79	negative	negative	40-59	Kazakh	rural	49.9	57.3	1063.27	11
2	2	2	2	2	1	2	Aktobe	80	negative	negative	40-59	Kazakh	urban	50.3	57.2	299.58	1
1	2	2	2	2	2	2	Aktobe	81	negative	negative	60-88	Kazakh	urban	50.3	57.2	299.58	1
2	2	2	2	2	1	2	Aktobe	82	negative	negative	30-39	Kazakh	urban	50.3	57.2	299.58	1
2	2	2	2	2	2	2	Aktobe	83	negative	negative	40-59	Kazakh	urban	50.3	57.2	299.58	1
2	2	2	2	2	2	2	Aktobe	84	negative	negative	40-59	Kazakh	urban	50.3	57.2	299.58	1
1	1	1	2	1	1	2	Aktobe	85	negative	negative	30-39	Kazakh	rural	50.7	56.5	1940.96	2
2	2	2	2	2	1	1	Aktobe	86	negative	negative	18-29	Kazakh	urban	50.3	57.2	299.58	1
2	2	2	2	2	2	2	Aktobe	87	negative	negative	40-59	Kazakh	urban	50.3	57.2	299.58	1
2	2	1	2	2	1	2	Aktobe	88	negative	negative	40-59	Kazakh	rural	50.7	56.5	1940.96	2
2	2	2	2	2	2	2	Aktobe	89	negative	negative	40-59	Kazakh	rural	50.7	56.5	1940.96	2
2	2	2	2	2	2	2	Aktobe	90	negative	negative	60-88	Kazakh	rural	49.9	57.3	1063.27	11
2	2	2	2	2	1	2	Aktobe	91	negative	negative	40-59	Kazakh	urban	50.3	57.2	299.58	1
2	2	2	2	2	2	2	Aktobe	92	negative	negative	40-59	Kazakh	urban	50.3	57.2	299.58	1
2	2	2	2	2	1	2	Aktobe	93	negative	positive	18-29	Russian	rural	49.9	57.3	1063.27	11
2	2	2	2	2	1	2	Aktobe	94	negative	negative	40-59	Russian	urban	50.3	57.2	299.58	1
2	2	2	2	2	1	1	Aktobe	95	negative	negative	40-59	Kazakh	urban	50.3	57.2	299.58	1
1	2	2	2	2	1	2	Aktobe	96	negative	negative	40-59	Kazakh	urban	50.3	57.2	299.58	1
2	2	2	2	2	2	2	Aktobe	97	negative	negative	40-59	Kazakh	urban	50.3	57.2	299.58	1
2	2	1	2	2	2	2	Aktobe	98	negative	negative	30-39	other	rural	50.7	56.5	1940.96	2
2	2	2	2	2	2	2	Aktobe	99	negative	negative	30-39	Kazakh	rural	49.9	57.3	1063.27	11
2	2	2	2	2	1	2	Aktobe	100	negative	negative	30-39	Kazakh	urban	50.3	57.2	299.58	1
2	2	2	2	1	2	2	Aktobe	101	negative	negative	40-59	Kazakh	rural	50.7	56.5	1940.96	2
1	2	2	2	2	1	2	Aktobe	102		negative	18-29	Kazakh	rural	50.7	56.5	1940.96	2
1	2	2	2	1	1	2	Aktobe	103	positive	negative	40-59	Kazakh	rural	49.9	57.3	1063.27	11
2	2	2	2	2	1	2	Aktobe	104	negative	negative	60-88	Kazakh	urban	50.3	57.2	299.58	1
2	2	1	2	2	1	2	Aktobe	105	negative	negative	40-59	Kazakh	urban	50.3	57.2	299.58	1
2	2	2	2	2	2	2	Aktobe	106	negative	positive	18-29	Kazakh	rural	49.9	57.3	1063.27	11
2	2	2	2	2	2	1	Aktobe	107	negative	negative	18-29	Kazakh	urban	50.3	57.2	299.58	1
2	2	2	2	2	1	2	Aktobe	108	negative	negative	40-59	Kazakh	urban	50.3	57.2	299.58	1
2	2	2	2	2	2	2	Aktobe	109	negative	negative	40-59	Kazakh	rural	50.7	56.5	1940.96	2
2	2	2	2	2	1	2	Aktobe	110	negative	negative	40-59	Kazakh	rural	50.7	56.5	1940.96	2
2	2	2	2	2	2	2	Aktobe	111	negative	negative	40-59	Kazakh	urban	50.3	57.2	299.58	1
2	2	2	2	1	1	2	Aktobe	112	negative	negative	18-29	Kazakh	urban	50.3	57.2	299.58	1
2	2	2	2	2	2	2	Aktobe	113	negative	negative	18-29	Kazakh	urban	50.3	57.2	299.58	1
1	2	1	2	2	1	2	Aktobe	114	negative	positive	40-59	Kazakh	urban	50.3	57.2	299.58	1
1	2	2	2	2	1	2	Aktobe	115	negative	negative	40-59	Kazakh	urban	50.3	57.2	299.58	1
2	2	1	2	2	1	2	Aktobe	116	negative	negative	40-59	Kazakh	rural	50.7	56.5	1940.96	2
2	2	2	2	2	2	2	Aktobe	117	negative	negative	40-59	Kazakh	urban	50.3	57.2	299.58	1
2	2	2	2	2	2	2	Aktobe	118	negative		18-29	Kazakh	urban	50.3	57.2	299.58	1
1	2	2	2	2	2	2	Aktobe	119	negative	negative	18-29	Kazakh	rural	50.7	56.5	1940.96	2
2	2	2	2	2	2	2	Aktobe	120	negative		40-59	Kazakh	urban	50.3	57.2	299.58	1
2	2	2	2	2	2	2	Aktobe	121	negative	negative	40-59	Kazakh	urban	50.3	57.2	299.58	1
2	2	2	2	1	2	2	Aktobe	122	negative	negative	18-29	Kazakh	rural	50.7	56.5	1940.96	2
2	2	2	2	2	1	2	Aktobe	123	negative	negative	40-59	Kazakh	rural	50.7	56.5	1940.96	2
2	2	1	2	2	2	2	Aktobe	124	negative	negative	30-39	Kazakh	urban	50.3	57.2	299.58	1
2	2	1	2	2	1	2	Aktobe	125	negative	negative	40-59	Kazakh	urban	50.3	57.2	299.58	1
2	2	2	2	1	1	2	Aktobe	126	negative	negative	18-29	Kazakh	urban	50.3	57.2	299.58	1
1	2	2	2	2	1	2	Aktobe	127	negative	negative	60-88	Kazakh	rural	49.9	57.3	1063.27	11
2	2	2	2	2	1	2	Aktobe	128	negative	negative	30-39	Kazakh	urban	50.3	57.2	299.58	1
2	2	2	2	2	1	2	Aktobe	129	negative	positive	40-59	other	urban	50.3	57.2	299.58	1
2	2	1	2	2	1	2	Aktobe	130	negative	negative	60-88	Russian	urban	50.3	57.2	299.58	1
2	2	2	2	2	2	2	Aktobe	131	negative	negative	30-39	Kazakh	rural	50.7	56.5	1940.96	2
2	2	2	2	2	1	2	Aktobe	132	negative	negative	60-88	Kazakh	urban	50.3	57.2	299.58	1
2	2	1	2	2	1	2	Aktobe	133	negative	negative	60-88	Kazakh	urban	50.3	57.2	299.58	1
1	2	2	2	2	2	2	Aktobe	134	negative	negative	60-88	Kazakh	urban	50.3	57.2	299.58	1
2	2	2	2	1	2	2	Aktobe	135	negative	negative	30-39	Kazakh	urban	50.3	57.2	299.58	1
2	2	2	2	2	2	2	Aktobe	136	negative	negative	40-59	Kazakh	urban	50.3	57.2	299.58	1
2	2	2	2	2	2	2	Aktobe	137	negative	negative	30-39	Kazakh	urban	50.3	57.2	299.58	1
2	2	2	2	2	1	1	Aktobe	138	negative	negative	40-59	Kazakh	urban	50.3	57.2	299.58	1
2	2	2	2	2	2	2	Aktobe	139	negative	negative	40-59	Kazakh	urban	50.3	57.2	299.58	1
2	2	2	2	2	1	2	Aktobe	140	negative	negative	40-59	Kazakh	urban	50.3	57.2	299.58	1
2	2	2	2	2	2	2	Aktobe	141	negative	negative	40-59	Kazakh	urban	50.3	57.2	299.58	1
1	2	2	2	2	1	2	Aktobe	142	positive	negative	40-59	Kazakh	urban	50.3	57.2	299.58	1
2	2	2	2	2	1	2	Aktobe	143	negative	negative	40-59	Kazakh	urban	50.3	57.2	299.58	1
1	2	2	2	2	1	2	Aktobe	144	negative	negative	18-29	Kazakh	urban	50.3	57.2	299.58	1
2	2	2	2	2	1	2	Aktobe	145	negative	negative	40-59	Kazakh	rural	50.7	56.5	1940.96	2
2	2	2	2	2	1	2	Aktobe	146			40-59	Kazakh	rural	50.7	56.5	1940.96	2
1	2	2	2	2	1	1	Aktobe	147	negative	negative	40-59	other	rural	49.9	57.3	1063.27	11
2	2	2	2	2	2	2	Aktobe	148	negative	negative	40-59	other	rural	49.9	57.3	1063.27	11
2	2	2	2	2	1	1	Aktobe	149	negative	negative	40-59	other	rural	49.9	57.3	1063.27	11
2	2	2	2	2	1	2	Aktobe	150	negative	negative	40-59	Kazakh	rural	49.9	57.3	1063.27	11
2	2	2	2	2	2	2	Aktobe	151	negative	negative	40-59	Kazakh	rural	50.7	56.5	1940.96	2
1	2	2	2	2	1	2	Aktobe	152	negative	negative	40-59	Kazakh	rural	50.7	56.5	1940.96	2
2	2	2	2	2	2	2	Aktobe	153	negative	negative	30-39	Kazakh	urban	50.3	57.2	299.58	1
1	2	2	2	2	2	2	Aktobe	154	negative	negative	30-39	Kazakh	rural	49.9	57.3	1063.27	11
2	2	2	2	2	2	2	Aktobe	155	negative	negative	40-59	other	rural	49.9	57.3	1063.27	11
1	2	2	2	2	1	2	Aktobe	156	positive	negative	40-59	Kazakh	urban	50.3	57.2	299.58	1
2	2	1	2	2	1	2	Aktobe	157	negative	positive	60-88	Kazakh	rural	50.7	56.5	1940.96	2
2	2	2	2	2	2	2	Aktobe	158	negative	negative	18-29	other	rural	49.9	57.3	1063.27	11
2	2	2	2	2	1	2	Aktobe	159	negative	negative	40-59	Kazakh	urban	50.3	57.2	299.58	1
2	2	2	2	2	1	2	Aktobe	160	negative	negative	18-29	Kazakh	urban	50.3	57.2	299.58	1
1	2	2	2	2	2	2	Aktobe	161	negative	negative	40-59	Kazakh	urban	50.3	57.2	299.58	1
2	2	2	2	2	1	2	Aktobe	162	positive	negative	60-88	Kazakh	urban	50.3	57.2	299.58	1
2	2	2	2	2	1	2	Aktobe	163	negative	negative	40-59	Kazakh	rural	49.9	57.3	1063.27	11
1	2	2	2	2	1	2	Aktobe	164	negative	negative	60-88	Kazakh	urban	50.3	57.2	299.58	1
2	2	2	2	2	2	2	Aktobe	165	negative	negative	30-39	Kazakh	urban	50.3	57.2	299.58	1
2	2	2	2	2	1	2	Aktobe	166	negative	negative	40-59	other	rural	49.9	57.3	1063.27	11
2	2	2	2	2	2	2	Aktobe	167	negative	negative	18-29	Kazakh	urban	50.3	57.2	299.58	1
2	2	2	2	2	2	2	Aktobe	168	negative	negative	40-59	Kazakh	urban	50.3	57.2	299.58	1
2	2	2	1	2	1	2	Aktobe	169			40-59	Kazakh	urban	50.3	57.2	299.58	1
2	2	2	2	2	2	2	Aktobe	170	negative	negative	30-39	Kazakh	urban	50.3	57.2	299.58	1
1	2	2	2	2	1	2	Aktobe	171	negative	negative	40-59	Kazakh	urban	50.3	57.2	299.58	1
2	2	2	2	2	1	2	Aktobe	172	negative	negative	18-29	Kazakh	rural	49.9	57.3	1063.27	11
2	2	2	2	2	1	1	Aktobe	173	negative	positive	40-59	Kazakh	rural	49.9	57.3	1063.27	11
1	2	2	2	2	1	2	Aktobe	174	positive	negative	18-29	Kazakh	urban	50.3	57.2	299.58	1
1	2	2	2	2	1	2	Aktobe	175	negative	negative	40-59	Kazakh	urban	50.3	57.2	299.58	1
2	2	2	2	2	1	2	Aktobe	176	negative	negative	40-59	Kazakh	rural	50.7	56.5	1940.96	2
2	2	2	2	2	2	2	Aktobe	177	negative	negative	40-59	Kazakh	urban	50.3	57.2	299.58	1
2	2	2	2	2	1	1	Aktobe	178	negative	positive	40-59	Kazakh	rural	50.7	56.5	1940.96	2
2	2	1	2	2	2	2	Aktobe	179	negative	negative	60-88	Kazakh	urban	50.3	57.2	299.58	1
2	2	2	2	2	2	2	Aktobe	180	negative	negative	18-29	Kazakh	rural	49.9	57.3	1063.27	11
2	2	2	2	1	1	1	Aktobe	181	negative	negative	30-39	Kazakh	urban	50.3	57.2	299.58	1
2	2	2	2	2	1	2	Aktobe	182	negative	negative	40-59	Kazakh	urban	50.3	57.2	299.58	1
2	2	1	2	2	2	1	Aktobe	183	negative	negative	40-59	Kazakh	urban	50.3	57.2	299.58	1
2	2	2	2	2	2	2	Aktobe	184	negative	negative	30-39	Kazakh	urban	50.3	57.2	299.58	1
2	2	2	2	2	2	2	Aktobe	185	negative	negative	40-59	Kazakh	urban	50.3	57.2	299.58	1
2	2	2	2	2	2	2	Aktobe	186	negative	negative	40-59	Kazakh	urban	50.3	57.2	299.58	1
2	2	2	2	1	1	2	Aktobe	187	negative	negative	40-59	Kazakh	urban	50.3	57.2	299.58	1
2	2	2	2	2	1	2	Aktobe	188	negative	negative	40-59	Kazakh	urban	50.3	57.2	299.58	1
2	2	2	2	2	2	2	Aktobe	189	negative	negative	30-39	Kazakh	rural	50.7	56.5	1940.96	2
2	2	2	2	1	2	2	Aktobe	190	negative	negative	30-39	Kazakh	urban	50.3	57.2	299.58	1
1	2	2	2	2	1	2	Aktobe	191	negative	negative	30-39	Kazakh	urban	50.3	57.2	299.58	1
2	2	2	2	2	1	2	Aktobe	192	negative	negative	40-59	Kazakh	urban	50.3	57.2	299.58	1
2	2	2	2	2	2	2	Aktobe	193	negative	negative	30-39	Kazakh	rural	50.7	56.5	1940.96	2
2	2	2	2	2	2	2	Aktobe	194	positive	negative	40-59	Kazakh	rural	50.7	56.5	1940.96	2
2	2	2	2	2	1	2	Aktobe	195	negative	negative	40-59	Russian	urban	50.3	57.2	299.58	1
2	2	2	2	2	2	2	Aktobe	196	negative	negative	40-59	Kazakh	urban	50.3	57.2	299.58	1
2	2	2	2	2	2	2	Aktobe	197	negative	negative	40-59	Kazakh	urban	50.3	57.2	299.58	1
2	2	2	2	2	2	1	Aktobe	198	negative	negative	30-39	Kazakh	urban	50.3	57.2	299.58	1
2	2	2	2	2	2	2	Aktobe	199	negative	negative	18-29	Kazakh	urban	50.3	57.2	299.58	1
2	2	2	2	2	1	2	Aktobe	200	negative	negative	30-39	Kazakh	rural	50.7	56.5	1940.96	2
2	2	2	2	2	1	2	Aktobe	201	negative	negative	30-39	Russian	urban	50.3	57.2	299.58	1
2	2	2	2	2	1	2	Aktobe	202	negative	negative	18-29	Kazakh	urban	50.3	57.2	299.58	1
1	2	2	2	2	2	2	Aktobe	203	negative	negative	40-59	Kazakh	urban	50.3	57.2	299.58	1
2	2	2	2	2	2	2	Aktobe	204	negative	negative	30-39	Kazakh	urban	50.3	57.2	299.58	1
2	2	2	2	2	2	2	Aktobe	205	negative	negative	18-29	Kazakh	urban	50.3	57.2	299.58	1
1	2	2	2	2	2	2	Aktobe	206	negative	negative	40-59	Kazakh	urban	50.3	57.2	299.58	1
2	2	2	2	2	1	1	Aktobe	207	negative	negative	40-59	Kazakh	rural	50.7	56.5	1940.96	2
2	2	2	2	2	1	2	Aktobe	208	negative	negative	40-59	Kazakh	rural	49.9	57.3	1063.27	11
2	2	1	2	2	1	1	Aktobe	209	negative	negative	30-39	Kazakh	rural	50.7	56.5	1940.96	2
2	2	2	2	2	2	2	Aktobe	210	negative	negative	60-88	Kazakh	rural	50.7	56.5	1940.96	2
2	2	2	2	1	1	2	Aktobe	211	negative	negative	60-88	other	rural	49.9	57.3	1063.27	11
1	2	2	2	2	1	2	Aktobe	212	negative	negative	60-88	Russian	urban	50.3	57.2	299.58	1
2	2	2	2	2	1	2	Aktobe	213	negative	negative	60-88	Russian	urban	50.3	57.2	299.58	1
2	2	2	2	2	1	2	Aktobe	214	negative	negative	40-59	Kazakh	urban	50.3	57.2	299.58	1
2	2	2	2	2	1	2	Aktobe	215	negative	negative	40-59	Kazakh	urban	50.3	57.2	299.58	1
2	2	2	2	2	1	2	Aktobe	216	negative	negative	40-59	Kazakh	urban	50.3	57.2	299.58	1
2	2	2	2	2	2	2	Aktobe	217			40-59	Kazakh	urban	50.3	57.2	299.58	1
2	2	2	2	2	1	2	Aktobe	218	negative	negative	40-59	Kazakh	rural	49.9	57.3	1063.27	11
2	2	2	2	2	2	2	Aktobe	219	negative	negative	40-59	Kazakh	rural	50.7	56.5	1940.96	2
1	2	2	2	2	1	1	Aktobe	220			40-59	Kazakh	urban	50.3	57.2	299.58	1
1	2	2	2	2	2	2	Aktobe	221	negative	negative	40-59	Kazakh	rural	50.7	56.5	1940.96	2
2	2	2	2	2	1	2	Aktobe	222	negative	negative	40-59	Russian	rural	49.9	57.3	1063.27	11
2	2	2	2	2	2	2	Aktobe	223	negative	negative	18-29	Kazakh	rural	50.7	56.5	1940.96	2
2	2	2	2	2	1	2	Aktobe	224	negative	negative	30-39	Kazakh	urban	50.3	57.2	299.58	1
2	2	2	2	2	2	2	Aktobe	225	negative	negative	30-39	Kazakh	rural	50.7	56.5	1940.96	2
1	2	2	2	2	1	1	Aktobe	226	negative	negative	60-88	Kazakh	urban	50.3	57.2	299.58	1
2	2	2	2	2	1	2	Aktobe	227	negative	negative	60-88	Kazakh	urban	50.3	57.2	299.58	1
1	2	2	2	1	2	2	Aktobe	228	negative	negative	60-88	Kazakh	urban	50.3	57.2	299.58	1
2	2	2	2	2	1	2	Aktobe	229	negative	negative	60-88	Kazakh	urban	50.3	57.2	299.58	1
1	2	2	2	2	2	1	Aktobe	230	negative	negative	30-39	Russian	urban	50.3	57.2	299.58	1
2	2	2	2	2	1	2	Aktobe	231	negative	negative	40-59		rural	50.7	56.5	1940.96	2
2	2	2	2	2	1	1	Aktobe	232	negative	negative	18-29	Kazakh	rural	50.7	56.5	1940.96	2
1	2	2	2	2	2	2	Aktobe	233	negative	negative	40-59	Kazakh	urban	50.3	57.2	299.58	1
1	2	2	2	2	2	2	Aktobe	234	negative	negative	40-59	Kazakh	urban	50.3	57.2	299.58	1
2	2	2	2	2	1	2	Aktobe	235	negative	negative	40-59	Kazakh	urban	50.3	57.2	299.58	1
2	2	1	2	2	1	2	Aktobe	236		negative	40-59	Kazakh	rural	50.7	56.5	1940.96	2
1	2	2	2	2	2	2	Aktobe	237	negative	negative	18-29	Kazakh	rural	50.7	56.5	1940.96	2
2	2	2	2	1	1	2	Aktobe	238	negative	negative	40-59	other	urban	50.3	57.2	299.58	1
1	2	2	2	2	1	1	Aktobe	239			40-59	Kazakh	rural	49.9	57.3	1063.27	11
2	2	2	2	2	1	2	Aktobe	240	negative	negative	40-59	Kazakh	rural	49.9	57.3	1063.27	11
2	2	2	2	2	2	2	Aktobe	241	negative	negative	30-39	Kazakh	rural	50.7	56.5	1940.96	2
2	2	2	2	2	2	2	Aktobe	242	negative	negative	40-59	Kazakh	rural	50.7	56.5	1940.96	2
2	2	2	1	2	2	1	Aktobe	243	negative	negative	40-59	Kazakh	rural	50.7	56.5	1940.96	2
1	2	2	2	2	1	2	Aktobe	244	negative	negative	18-29	Kazakh	rural	50.7	56.5	1940.96	2
2	2	2	2	2	2	2	Aktobe	245	negative	negative	18-29	Russian	rural	49.9	57.3	1063.27	11
2	2	2	2	2	1	1	Aktobe	246	negative	negative	40-59	Russian	rural	49.9	57.3	1063.27	11
2	2	2	2	2	1	2	Aktobe	247	positive	negative	30-39	Kazakh	rural	49.9	57.3	1063.27	11
2	2	2	2	2	2	2	Aktobe	248	negative	negative	30-39	Kazakh	rural	49.9	57.3	1063.27	11
1	2	2	2	2	2	2	Aktobe	249	negative	negative	40-59	Kazakh	urban	50.3	57.2	299.58	1
2	2	1	2	2	1	2	Aktobe	250	negative	negative	18-29	Kazakh	urban	50.3	57.2	299.58	1
2	2	2	2	2	2	2	Aktobe	251	negative	negative	18-29	Kazakh	urban	50.3	57.2	299.58	1
2	2	2	2	2	1	2	Aktobe	252	negative	negative	60-88	Kazakh	urban	50.3	57.2	299.58	1
2	2	1	2	2	2	1	Aktobe	253	negative	negative	40-59	Kazakh	urban	50.3	57.2	299.58	1
2	2	2	2	2	1	2	Aktobe	254	negative	negative	30-39	Kazakh	urban	50.3	57.2	299.58	1
2	2	2	2	2	1	2	Aktobe	255	negative	negative	60-88	Kazakh	urban	50.3	57.2	299.58	1
2	2	2	2	2	1	2	Aktobe	256	positive	negative	60-88		rural	50.7	56.5	1940.96	2
2	2	2	2	2	2	2	Aktobe	257	positive	negative	40-59	Kazakh	rural	50.7	56.5	1940.96	2
1	2	2	2	2	1	2	Aktobe	258	negative	negative	60-88	Kazakh	rural	50.7	56.5	1940.96	2
2	2	2	2	2	1	2	Aktobe	259	negative	positive	40-59	Kazakh	urban	50.3	57.2	299.58	1
2	2	2	2	2	2	2	Aktobe	260	negative	negative	60-88	Kazakh	rural	50.7	56.5	1940.96	2
2	2	1	2	2	1	1	Aktobe	261	negative	negative	30-39	Kazakh	urban	50.3	57.2	299.58	1
2	2	2	2	2	2	2	Aktobe	262	negative	negative	30-39	Kazakh	rural	49.9	57.3	1063.27	11
1	2	2	2	2	2	2	Aktobe	263	negative	negative	40-59	Kazakh	urban	50.3	57.2	299.58	1
1	2	2	2	2	2	1	Aktobe	264	negative	negative	60-88	Kazakh	urban	50.3	57.2	299.58	1
2	2	2	2	2	2	2	Aktobe	265	negative	negative	40-59	Kazakh	urban	50.3	57.2	299.58	1
2	2	2	2	2	1	2	Aktobe	266	negative	negative	40-59	Kazakh	urban	50.3	57.2	299.58	1
2	2	2	2	2	2	2	Aktobe	267	negative	negative	60-88	Kazakh	urban	50.3	57.2	299.58	1
2	2	2	2	2	1	2	Aktobe	268	negative	negative	18-29	Kazakh	urban	50.3	57.2	299.58	1
2	2	2	2	2	2	2	Aktobe	269	negative	negative	40-59	Kazakh	urban	50.3	57.2	299.58	1
2	2	2	2	2	1	2	Aktobe	270	negative	negative	40-59	Kazakh	rural	49.9	57.3	1063.27	11
1	2	2	2	2	2	2	Aktobe	271	negative	negative	60-88	Kazakh	urban	50.3	57.2	299.58	1
2	2	2	2	2	1	1	Aktobe	272	negative	negative	40-59	Russian	urban	50.3	57.2	299.58	1
2	2	2	2	2	2	2	Aktobe	273	negative	negative	18-29	Kazakh	urban	50.3	57.2	299.58	1
2	2	1	2	2	2	2	Aktobe	274	negative	negative	40-59	Kazakh	urban	50.3	57.2	299.58	1
1	2	2	2	2	1	2	Aktobe	275	negative	negative	40-59	other	rural	49.9	57.3	1063.27	11
2	1	2	2	2	1	2	Aktobe	276	negative	positive	30-39	Kazakh	urban	50.3	57.2	299.58	1
2	2	2	2	1	2	1	Aktobe	277	negative	negative	60-88	Russian	urban	50.3	57.2	299.58	1
2	2	2	2	2	1	2	Aktobe	278	negative	negative	60-88	other	rural	49.9	57.3	1063.27	11
2	2	2	2	2	2	2	Aktobe	279	negative	negative	60-88	Russian	urban	50.3	57.2	299.58	1
1	2	2	2	2	2	2	Aktobe	280	negative	negative	18-29	Kazakh	rural	50.7	56.5	1940.96	2
1	2	2	2	2	1	2	Aktobe	281	negative	negative	40-59	Kazakh	urban	50.3	57.2	299.58	1
2	2	2	2	2	1	1	Aktobe	282	negative	negative	18-29	Kazakh	urban	50.3	57.2	299.58	1
2	2	2		2	2	2	Aktobe	283	negative	negative	40-59	Kazakh	rural	49.9	57.3	1063.27	11
2	2	2	2	2	2	2	Aktobe	284	negative	negative	40-59	other	rural	50.7	56.5	1940.96	2
2	2	2	2	2	1	2	Aktobe	285	negative	positive	40-59	Russian	urban	50.3	57.2	299.58	1
1	2	2	2	2	1	2	Aktobe	286	negative	negative	40-59	Kazakh	urban	50.3	57.2	299.58	1
2	2	2	2	2	1	2	Aktobe	287	negative	negative	60-88	Kazakh	urban	50.3	57.2	299.58	1
2	2	2	2	2	1	2	Aktobe	288	negative	negative	60-88	Kazakh	rural	50.7	56.5	1940.96	2
2	2	2	2	2	2	2	Aktobe	289	negative	negative	30-39	Kazakh	rural	50.7	56.5	1940.96	2
2	2	2	2	2	1	2	Aktobe	290			40-59	Russian	rural	49.9	57.3	1063.27	11
2	2	2	2	2	2	2	Aktobe	291	negative	negative	18-29	Kazakh	urban	50.3	57.2	299.58	1
2	2	2	2	2	1	1	Aktobe	292	negative	negative	60-88	Kazakh	urban	50.3	57.2	299.58	1
2	2	1	2	2	2	2	Aktobe	293	negative	negative	30-39	Russian	rural	49.9	57.3	1063.27	11
2	2	1	2	2	1	2	Aktobe	294	negative	negative	40-59	Kazakh	urban	50.3	57.2	299.58	1
2	2	2	2	2	2	2	Aktobe	295	negative	negative	18-29	Kazakh	rural	49.9	57.3	1063.27	11
2	2	2	2	2	2	2	Aktobe	296	negative	negative	18-29	Kazakh	urban	50.3	57.2	299.58	1
2	2	2	2	2	1	2	Aktobe	297	negative		60-88	Kazakh	urban	50.3	57.2	299.58	1
1	2	2	2	2	1	2	Aktobe	298	positive	negative	30-39	Kazakh	urban	50.3	57.2	299.58	1
2	2	2	2	2	1	2	Aktobe	299	negative	negative	40-59	Kazakh	urban	50.3	57.2	299.58	1
1	2	2	2	2	1	2	Aktobe	300	negative	negative	60-88	Russian	rural	49.9	57.3	1063.27	11
2	2	2	2	2	2	2	Aktobe	301	negative	negative	60-88	Russian	rural	49.9	57.3	1063.27	11
2	2	2	2	2	2	2	Aktobe	302	negative	negative	30-39	Kazakh	urban	50.3	57.2	299.58	1
2	2	2	2	2	1	2	Aktobe	303	negative	negative	60-88	other	rural	50.7	56.5	1940.96	2
1	2	2	2	2	1	2	Aktobe	304	negative	negative	40-59	other	urban	50.3	57.2	299.58	1
1	2	2	2	2	1	2	Aktobe	305	negative	negative	18-29	Russian	urban	50.3	57.2	299.58	1
2	2	2	2	2	2	2	Aktobe	306	negative	negative	40-59	Russian	urban	50.3	57.2	299.58	1
1	2	2	2	2	1	2	Aktobe	307	negative	negative	60-88	other	urban	50.3	57.2	299.58	1
2	2	1	2	2	2	2	Aktobe	308	negative	positive	40-59	Russian	rural	50.7	56.5	1940.96	2
2	2	2	2	2	2	2	Aktobe	309	positive	negative	60-88	other	urban	50.3	57.2	299.58	1
2	2	2	2	2	2	1	Aktobe	310	negative	negative	18-29	Kazakh	urban	50.3	57.2	299.58	1
2	2	1	2	2	1	2	Aktobe	311	negative	negative	60-88	Russian	urban	50.3	57.2	299.58	1
2	2	2	2	2	2	2	Aktobe	312	negative	negative	18-29	other	urban	50.3	57.2	299.58	1
2	1	2	2	2	2	2	Aktobe	313	positive	negative	40-59	Kazakh	urban	50.3	57.2	299.58	1
2	2	2	2	2	2	2	Aktobe	314	negative	negative	60-88	Russian	urban	50.3	57.2	299.58	1
1	2	2	2	2	1	2	Aktobe	315	negative	negative	60-88	other	rural	49.9	57.3	1063.27	11
2	2	2	2	2	2	2	Aktobe	316	negative	negative	40-59	Russian	rural	49.9	57.3	1063.27	11
2	2	2	2	2	2	2	Aktobe	317	negative	negative	40-59	other	rural	50.7	56.5	1940.96	2
2	2	2	2	2	2	2	Aktobe	318	negative	negative	40-59	other	urban	50.3	57.2	299.58	1
1	2	2	2	2	2	2	Aktobe	319	negative	negative	40-59	Kazakh	rural	50.7	56.5	1940.96	2
2	2	2	2	2	1	2	Aktobe	320	negative	negative	40-59	other	urban	50.3	57.2	299.58	1
2	2	2	2	2	1	2	Aktobe	321	negative	negative	60-88	Russian	urban	50.3	57.2	299.58	1
2	2	2	2	2	2	2	Aktobe	322	negative	negative	60-88	Russian	rural	49.9	57.3	1063.27	11
2	2	2	2	2	1	2	Aktobe	323	negative	negative	40-59	other	rural	49.9	57.3	1063.27	11
2	2	2	2	2	2	2	Aktobe	324	negative	negative	18-29	Russian	rural	49.9	57.3	1063.27	11
1	2	2	2	2	1	1	Aktobe	325	negative	negative	40-59	other	rural	49.9	57.3	1063.27	11
2	2	2	2	2	2	2	Aktobe	326	negative	negative	40-59	Russian	rural	49.9	57.3	1063.27	11
2	2	1	2	1	1	2	Aktobe	327	negative	negative	60-88	Russian	rural	49.9	57.3	1063.27	11
2	2	1	2	2	2	2	Aktobe	328	negative	negative	60-88	other	urban	50.3	57.2	299.58	1
2	2	2	2	1	2	1	Aktobe	329	negative	negative	60-88	Russian	rural	49.9	57.3	1063.27	11
2	2	2	2	2	2	1	Aktobe	330	negative	negative	30-39	other	rural	49.9	57.3	1063.27	11
2	2	2	2	1	1	2	Aktobe	331	negative	negative	60-88	Russian	urban	50.3	57.2	299.58	1
2	2	2	2	2	2	2	Aktobe	332	negative	negative	40-59	Russian	rural	49.9	57.3	1063.27	11
2	2	2	2	2	1	2	Aktobe	333	negative	negative	60-88	Russian	urban	50.3	57.2	299.58	1
2	2	2	2	2	1	2	Aktobe	334	negative	negative	40-59	other	rural	49.9	57.3	1063.27	11
2	2	2	2	1	1	2	Aktobe	335	positive	negative	40-59	Kazakh	rural	50.7	56.5	1940.96	2
2	2	2	2	1	2	2	Aktobe	336	negative	negative	40-59	Russian	rural	49.9	57.3	1063.27	11
2	2	2	2	2	1	2	Aktobe	337	negative	negative	30-39	Russian	urban	50.3	57.2	299.58	1
1	2	2	2	2	2	2	Aktobe	338	negative	negative	18-29	Kazakh	urban	50.3	57.2	299.58	1
2	2	2	2	1	2	2	Aktobe	339	negative	negative	18-29	Kazakh	urban	50.3	57.2	299.58	1
2	2	2	2	2	1	2	Aktobe	340	negative	negative	40-59	Kazakh	urban	50.3	57.2	299.58	1
2	2	1	2	2	1	1	Aktobe	341	negative	negative	18-29	Kazakh	urban	50.3	57.2	299.58	1
2	2	2	2	2	1	2	Aktobe	342	negative	negative	40-59	Kazakh	urban	50.3	57.2	299.58	1
2	2	2	2	2	2	2	Aktobe	343	negative	negative	18-29	Kazakh	urban	50.3	57.2	299.58	1
2	2	2	2	2	2	1	Aktobe	344	negative	negative	40-59		urban	50.3	57.2	299.58	1
2	2	2	2	2	1	1	Aktobe	345	negative	negative	40-59	Kazakh	rural	50.7	56.5	1940.96	2
2	2	2	2	2	2	1	Aktobe	346	negative	negative	18-29	other	rural	50.7	56.5	1940.96	2
2	2	1	2	2	2	2	Aktobe	347	negative	negative	40-59	Kazakh	urban	50.3	57.2	299.58	1
2	2	2	2	2	2	2	Aktobe	348	negative	positive	18-29	Kazakh	urban	50.3	57.2	299.58	1
2	2	1	2	2	1	2	Aktobe	349	negative	negative	40-59	Kazakh	urban	50.3	57.2	299.58	1
2	2	2	2	2	1	2	Aktobe	350	negative	negative	18-29	Kazakh	urban	50.3	57.2	299.58	1
2	2	2	2	2	2	1	Aktobe	351	negative	negative	30-39	Kazakh	urban	50.3	57.2	299.58	1
2	2	2	2	2	1	2	Aktobe	352	negative	negative	40-59	Kazakh	urban	50.3	57.2	299.58	1
2	2	2	2	2	1	2	Aktobe	353	negative	negative	60-88	other	urban	50.3	57.2	299.58	1
2	2	2	2	2	1	1	Aktobe	354	negative	negative	40-59	other	urban	50.3	57.2	299.58	1
2	2	2	2	2	1	2	Aktobe	355	negative	negative	60-88	other	urban	50.3	57.2	299.58	1
1	2	2	2	2	2	2	Aktobe	356	negative	negative	18-29	Kazakh	rural	49.9	57.3	1063.27	11
1	2	2	2	2	1	2	Aktobe	357	negative	negative	40-59	Kazakh	rural	49.9	57.3	1063.27	11
2	2	2	2	2	2	2	Aktobe	358	negative	negative	40-59	other	rural	49.9	57.3	1063.27	11
2	2	2	2	2	2	2	Aktobe	359	positive	negative	40-59	Kazakh	rural	49.9	57.3	1063.27	11
2	2	2	2	2	2	2	Aktobe	360	negative	negative	60-88	Russian	urban	50.3	57.2	299.58	1
1	2	2	2	2	1	2	Aktobe	361	positive	negative	18-29	Kazakh	rural	50.7	56.5	1940.96	2
1	2	1	2	2	1	2	Aktobe	362	negative	negative	60-88	Russian	urban	50.3	57.2	299.58	1
2	2	2	2	2	1	1	Aktobe	363	negative	negative	40-59	Kazakh	rural	49.9	57.3	1063.27	11
2	2	2	2	2	2	1	Aktobe	364	negative	negative	40-59	Kazakh	rural	49.9	57.3	1063.27	11
2	2	2	2	2	1	2	Aktobe	365	negative	negative	40-59	Kazakh	rural	50.7	56.5	1940.96	2
2	2	2	2	2	1	2	Aktobe	366	negative	negative	40-59	Kazakh	urban	50.3	57.2	299.58	1
2	2	2	2	2	2	2	Aktobe	367	negative	negative	30-39	Kazakh	rural	50.7	56.5	1940.96	2
2	2	2	2	2	2	1	Aktobe	368	negative	negative	40-59	Kazakh	rural	50.7	56.5	1940.96	2
2	2	2	2	2	2	2	Aktobe	369	negative	negative	30-39	Kazakh	urban	50.3	57.2	299.58	1
2	2	2	2	2	1	2	Aktobe	370	negative	negative	40-59	Kazakh	rural	50.7	56.5	1940.96	2
2	2	2	2	1	1	1	Aktobe	371	negative	negative	40-59	Kazakh	rural	50.7	56.5	1940.96	2
1	2	2	2	2	2	2	Aktobe	372	negative	negative	30-39	Kazakh	rural	49.9	57.3	1063.27	11
2	2	1	2	2	1	2	Aktobe	373	negative	negative	40-59	Kazakh	rural	49.9	57.3	1063.27	11
1	2	2	2	2	1	2	Aktobe	374			60-88	Kazakh	urban	50.3	57.2	299.58	1
2	2	1	2	2	2	2	Aktobe	375	negative	negative	40-59	Kazakh	rural	49.9	57.3	1063.27	11
2	2	2	1	2	1	2	Aktobe	376	negative	negative	18-29	Kazakh	urban	50.3	57.2	299.58	1
2	2	2	2	2	2	2	Aktobe	377	negative	negative	40-59	Russian	rural	50.7	56.5	1940.96	2
2	2	2	2	2	2	2	Aktobe	378	positive	negative	40-59	Kazakh	rural	50.7	56.5	1940.96	2
2	2	2	2	2	2	2	Aktobe	379	negative	negative	30-39	Kazakh	urban	50.3	57.2	299.58	1
2	2	2	2	2	2	2	Aktobe	380	negative	negative	40-59	Kazakh	rural	50.7	56.5	1940.96	2
2	2	2	2	2	2	2	Aktobe	381	negative	negative	40-59	Kazakh	rural	50.7	56.5	1940.96	2
1	2	2	2	2	1	2	Aktobe	382	negative	negative	40-59	Kazakh	rural	49.9	57.3	1063.27	11
2	2	2	2	2	2	2	Aktobe	383	negative	negative	40-59	Kazakh	rural	49.9	57.3	1063.27	11
2	2	2	2	2	2	2	Aktobe	384	negative	negative	60-88	Kazakh	rural	49.9	57.3	1063.27	11
2	2	2	2	2	2	1	Aktobe	385	positive	negative	40-59	Kazakh	urban	50.3	57.2	299.58	1
2	2	2	2	2	2	1	Aktobe	386	negative	negative	40-59	other	urban	50.3	57.2	299.58	1
2	2	2	2	2	2	2	Aktobe	387	positive	negative	40-59	Kazakh	rural	50.7	56.5	1940.96	2
1	2	2	2	2	2	2	Aktobe	388	negative	negative	60-88	Russian	rural	49.9	57.3	1063.27	11
2	2	2	2	2	2	2	Aktobe	389	negative	negative	40-59	Kazakh	urban	50.3	57.2	299.58	1
1	2	2	2	2	1	2	Aktobe	390	negative	negative	40-59	Kazakh	urban	50.3	57.2	299.58	1
2	2	2	2	2	1	1	Aktobe	391	negative	negative	40-59	Kazakh	urban	50.3	57.2	299.58	1
2	2	1	2	2	1	1	Aktobe	392	negative	positive	40-59	Kazakh	rural	49.9	57.3	1063.27	11
2	2	2	2	2	2	2	Aktobe	393	negative	negative	60-88	Kazakh	rural	50.7	56.5	1940.96	2
2	2	2	2	2	1	2	Aktobe	394	negative	negative	40-59	Kazakh	rural	50.7	56.5	1940.96	2
2	2	2	2	2	2	2	Aktobe	395	negative	negative	40-59	Kazakh	urban	50.3	57.2	299.58	1
2	2	2	2	2	1	2	Aktobe	396	negative	negative	40-59	Kazakh	rural	49.9	57.3	1063.27	11
2	2	2	2	1	1	2	Aktobe	397	negative	positive	40-59	Russian	rural	49.9	57.3	1063.27	11
2	2	2	2	2	2	2	Aktobe	398	positive		18-29	Kazakh	urban	50.3	57.2	299.58	1
2	2	2	2	1	1	1	Aktobe	399	negative	negative	40-59	Kazakh	urban	50.3	57.2	299.58	1
1	2	2	2	2	2	2	Aktobe	400	negative	negative	18-29	Kazakh	urban	50.3	57.2	299.58	1
2	2	2	2	2	2	2	Aktobe	401	negative	negative	40-59	Kazakh	urban	50.3	57.2	299.58	1
2	2	2	2	1	1	2	Aktobe	402	negative	negative	40-59	Kazakh	urban	50.3	57.2	299.58	1
2	2	2	2	2	2	2	Aktobe	403	negative	negative	40-59	Kazakh	urban	50.3	57.2	299.58	1
2	2	2	2	2	2	2	Aktobe	404	negative	negative	40-59	Kazakh	urban	50.3	57.2	299.58	1
2	2	2	2	2	1	2	Aktobe	405	negative	negative	40-59	Kazakh	rural	50.7	56.5	1940.96	2
2	2	2	2	2	1	2	Aktobe	406	negative	negative	40-59	Kazakh	rural	50.7	56.5	1940.96	2
2	2	2	2	2	1	2	Aktobe	407	negative	negative	40-59	other	rural	50.7	56.5	1940.96	2
1	2	1	2	2	2	2	Aktobe	408	negative	negative	40-59	other	rural	50.7	56.5	1940.96	2
2	2	2	2	2	1	2	Aktobe	409	negative	negative	18-29	Kazakh	urban	50.3	57.2	299.58	1
2	2	2	2	2	2	2	Aktobe	410	positive	negative	60-88	other	rural	50.7	56.5	1940.96	2
1	2	2	2	2	2	2	Aktobe	411	negative	negative	60-88	Kazakh	urban	50.3	57.2	299.58	1
2	2	2	2	2	1	2	Aktobe	412	negative		40-59	Kazakh	urban	50.3	57.2	299.58	1
2	2	2	2	2	1	1	Aktobe	413	negative	negative	60-88	Kazakh	rural	49.9	57.3	1063.27	11
2	2	1	2	2	2	2	Aktobe	414	negative	negative	60-88	Russian	urban	50.3	57.2	299.58	1
2	2	2	2	2	1	2	Aktobe	415	negative	negative	18-29	Kazakh	urban	50.3	57.2	299.58	1
2	2	2	2	2	2	2	Aktobe	416	negative	negative	18-29	Kazakh	urban	50.3	57.2	299.58	1
2	2	2	2	2	2	2	Aktobe	417	negative	negative	30-39	Kazakh	urban	50.3	57.2	299.58	1
2	2	2	2	2	1	2	Aktobe	418	negative	negative	40-59	Kazakh	urban	50.3	57.2	299.58	1
2	2	2	2	2	2	2	Aktobe	419	negative	negative	18-29	Kazakh	rural	50.7	56.5	1940.96	2
2	2	1	2	2	1	2	Aktobe	420	negative	negative	40-59	Kazakh	rural	49.9	57.3	1063.27	11
2	2	2	2	2	1	1	Aktobe	421	negative	negative	40-59	Kazakh	urban	50.3	57.2	299.58	1
2	2	2	2	2	1	2	Aktobe	422	negative	negative	30-39	Kazakh	urban	50.3	57.2	299.58	1
2	2	2	2	2	1	2	Aktobe	423	negative	negative	18-29	Kazakh	urban	50.3	57.2	299.58	1
2	2	2	2	2	2	1	Aktobe	424	negative	negative	40-59	Kazakh	urban	50.3	57.2	299.58	1
2	2	2	2	2	1	2	Aktobe	425	negative	negative	18-29	Kazakh	urban	50.3	57.2	299.58	1
2	2	1	2	2	1	1	Aktobe	426	negative	negative	30-39	Kazakh	rural	50.7	56.5	1940.96	2
2	2	2	2	2	1	2	Aktobe	427	negative	negative	40-59	Kazakh	urban	50.3	57.2	299.58	1
2	2	2	2	2	1	2	Aktobe	428	negative	negative	40-59	Kazakh	urban	50.3	57.2	299.58	1
2	2	2	2	2	1	2	Aktobe	429	negative	negative	60-88	Kazakh	rural	50.7	56.5	1940.96	2
2	2	1	2	2	1	2	Aktobe	430	negative	negative	60-88	Kazakh	rural	50.7	56.5	1940.96	2
2	2	1	2	1	1	2	Aktobe	431	negative	negative	40-59	Kazakh	rural	50.7	56.5	1940.96	2
2	2	2	2	2	2	1	Aktobe	432	negative	negative	18-29	Kazakh	urban	50.3	57.2	299.58	1
1	2	2	2	2	1	1	Aktobe	433	negative	negative	40-59	Kazakh	rural	49.9	57.3	1063.27	11
2	2	2	2	2	2	2	Aktobe	434	negative	negative	30-39	Kazakh	rural	49.9	57.3	1063.27	11
1	2	2	2	2	1	1	Aktobe	435	negative	negative	40-59	Kazakh	urban	50.3	57.2	299.58	1
2	2	1	2	2	1	2	Aktobe	436	negative	negative	40-59	Kazakh	urban	50.3	57.2	299.58	1
2	2	2	2	2	1	1	Aktobe	437	negative	negative	18-29	Kazakh	rural	50.7	56.5	1940.96	2
2	2	2	2	2	2	2	Aktobe	438	negative	negative	18-29	Kazakh	urban	50.3	57.2	299.58	1
2	2	2	2	2	1	2	Aktobe	439	negative	negative	40-59	Kazakh	rural	50.7	56.5	1940.96	2
2	2	2	2	2	1	2	Aktobe	440	negative	negative	40-59	Kazakh	urban	50.3	57.2	299.58	1
1	2	2	2	2	2	2	Aktobe	441	negative	negative	60-88	Russian	rural	49.9	57.3	1063.27	11
2	2	2	2	2	1	2	Aktobe	442	negative	negative	60-88	Russian	rural	49.9	57.3	1063.27	11
2	2	2	2	2	2	2	Aktobe	443	negative	negative	40-59	Kazakh	urban	50.3	57.2	299.58	1
2	2	2	2	2	1	1	Aktobe	444	negative	negative	40-59	Kazakh	urban	50.3	57.2	299.58	1
2	2	2	2	2	2	2	Aktobe	445	negative	negative	60-88	Kazakh	urban	50.3	57.2	299.58	1
2	2	1	2	2	2	2	Aktobe	446	negative	negative	40-59	Kazakh	rural	50.7	56.5	1940.96	2
1	2	2	2	2	1	2	Aktobe	447	negative	negative	60-88	Kazakh	rural	50.7	56.5	1940.96	2
2	2	2	2	2	2	2	Aktobe	448	negative	negative	30-39	Kazakh	urban	50.3	57.2	299.58	1
2	2	2	2	1	2	2	Aktobe	449	negative	negative	40-59	Kazakh	rural	50.7	56.5	1940.96	2
2	2	2	2	1	1	1	Aktobe	450	negative	negative	40-59	Kazakh	urban	50.3	57.2	299.58	1
2	2	2	2	2	2	2	Aktobe	451	positive	negative	18-29	Kazakh	urban	50.3	57.2	299.58	1
2	2	2	2	2	2	2	Aktobe	452	negative	negative	18-29	Kazakh	urban	50.3	57.2	299.58	1
1	2	2	2	2	2	2	Aktobe	453	negative	negative	18-29	Kazakh	urban	50.3	57.2	299.58	1
2	2	2	2	2	1	2	Aktobe	454	negative	negative	40-59	Kazakh	rural	49.9	57.3	1063.27	11
2	2	2	2	2	2	2	Aktobe	455	negative	negative	30-39	Kazakh	rural	50.7	56.5	1940.96	2
2	2	2	2	2	2	2	Aktobe	456	negative	negative	40-59	Kazakh	urban	50.3	57.2	299.58	1
1	2	2	2	2	2	1	Aktobe	457	negative	negative	18-29	Kazakh	rural	50.7	56.5	1940.96	2
2	2	2	2	2	1	2	Aktobe	458	negative	negative	40-59	Kazakh	urban	50.3	57.2	299.58	1
2	2	2	2	2	2	2	Aktobe	459	negative	negative	30-39	Kazakh	rural	50.7	56.5	1940.96	2
2	2	1	2	2	2	2	Aktobe	460	negative	negative	40-59	Kazakh	rural	50.7	56.5	1940.96	2
2	2	1	2	2	1	2	Aktobe	461	negative	negative	40-59	Kazakh	rural	50.7	56.5	1940.96	2
2	2	2	2	2	1	2	Aktobe	462	negative	negative	30-39	Kazakh	rural	50.7	56.5	1940.96	2
1	2	2	2	2	1	2	Aktobe	463	negative	negative	18-29	Kazakh	urban	50.3	57.2	299.58	1
2	2	2	2	2	2	2	Aktobe	464	negative	negative	40-59	Kazakh	rural	50.7	56.5	1940.96	2
2	2	2	2	2	2	1	Aktobe	465	negative	negative	18-29	Kazakh	urban	50.3	57.2	299.58	1
2	2	2	2	2	2	2	Aktobe	466	negative	negative	30-39	Kazakh	rural	49.9	57.3	1063.27	11
2	2	2	2	2	2	1	Aktobe	467	negative	negative	40-59	Kazakh	urban	50.3	57.2	299.58	1
1	2	2	2	2	1	2	Aktobe	468	positive	negative	18-29	Kazakh	rural	49.9	57.3	1063.27	11
1	2	2	2	2	2	2	Aktobe	469	negative	negative	40-59	Kazakh	urban	50.3	57.2	299.58	1
2	2	1	2	2	1	2	Aktobe	470	negative	negative	30-39	Kazakh	rural	50.7	56.5	1940.96	2
1	2	2	2	2	1	2	Aktobe	471	negative	negative	30-39	Kazakh	urban	50.3	57.2	299.58	1
2	2	1	2	1	2	2	Aktobe	472	negative	negative	40-59	Kazakh	urban	50.3	57.2	299.58	1
2	2	2	2	2	2	2	Aktobe	473	negative	negative	40-59	Kazakh	urban	50.3	57.2	299.58	1
2	2	2	2	2	2	2	Aktobe	474	negative	negative	18-29	Kazakh	urban	50.3	57.2	299.58	1
1	2	2	2	2	2	2	Aktobe	475	negative	negative	60-88	Kazakh	rural	50.7	56.5	1940.96	2
2	2	2	2	2	1	2	Aktobe	476	negative	negative	40-59	Kazakh	urban	50.3	57.2	299.58	1
2	2	1	2	2	1	2	Aktobe	477	negative	negative	40-59	Kazakh	rural	50.7	56.5	1940.96	2
2	2	2	2	1	2	2	Aktobe	478	negative	negative	40-59	Kazakh	rural	50.7	56.5	1940.96	2
2	2	2	2	2	2	2	Aktobe	479	negative	negative	18-29	Kazakh	urban	50.3	57.2	299.58	1
2	2	1	2	2	1	2	Aktobe	480	negative	negative	40-59	Kazakh	rural	50.7	56.5	1940.96	2
2	2	2	2	2	2	2	Aktobe	481	positive	negative	40-59	Kazakh	rural	50.7	56.5	1940.96	2
2	2	2	2	2	1	2	Aktobe	482	negative	negative	30-39	Kazakh	urban	50.3	57.2	299.58	1
2	2	2	2	2	1	2	Aktobe	483	negative	negative	40-59	Kazakh	rural	49.9	57.3	1063.27	11
1	2	2	2	2	1	2	Aktobe	484	negative	negative	40-59	Kazakh	rural	49.9	57.3	1063.27	11
2	2	2	2	2	1	2	Aktobe	485	negative	negative	40-59	Kazakh	urban	50.3	57.2	299.58	1
1	2	2	2	2	2	1	Aktobe	486	negative	negative	40-59	Kazakh	rural	50.7	56.5	1940.96	2
2	2	2	2	2	1	2	Aktobe	487	negative	negative	60-88	Kazakh	urban	50.3	57.2	299.58	1
2	2	1	2	2	1	2	Aktobe	488	negative	negative	40-59	Kazakh	urban	50.3	57.2	299.58	1
2	2	2	2	2	1	2	Aktobe	489	negative	negative	40-59	Kazakh	urban	50.3	57.2	299.58	1
2	2	1	2	2	1	2	Aktobe	490	positive	negative	30-39	Kazakh	rural	49.9	57.3	1063.27	11
2	2	2	2	2	2	2	Aktobe	491	negative	negative	40-59	Kazakh	rural	50.7	56.5	1940.96	2
1	2	2	2	2	2	2	Aktobe	492	negative	negative	18-29	Kazakh	rural	50.7	56.5	1940.96	2
2	2	2	2	2	1	2	Aktobe	493	negative	negative	40-59	Kazakh	urban	50.3	57.2	299.58	1
1	2	2	2	2	2	2	Aktobe	494	negative	negative	18-29	Kazakh	rural	50.7	56.5	1940.96	2
2	2	2	2	2	2	2	Aktobe	495	negative	negative	18-29	Kazakh	rural	50.7	56.5	1940.96	2
1	2	2	2	2	1	2	Aktobe	496	positive	negative	40-59	Kazakh	urban	50.3	57.2	299.58	1
2	2	2	2	2	1	2	Aktobe	497	negative	negative	40-59	Russian	urban	50.3	57.2	299.58	1
2	2	2	2	2	1	2	Aktobe	498	negative	negative	60-88	Kazakh	urban	50.3	57.2	299.58	1
2	2	1	2	2	1	2	Aktobe	499	negative	positive	40-59	Kazakh	urban	50.3	57.2	299.58	1
2	2	2	2	2	1	2	Aktobe	500	negative	negative	40-59	Kazakh	urban	50.3	57.2	299.58	1
2	2	2	2	2	1	2	Aktobe	501	negative	negative	40-59	Kazakh	urban	50.3	57.2	299.58	1
2	2	2	2	2	1	2	Aktobe	502	positive	negative	40-59	Kazakh	urban	50.3	57.2	299.58	1
2	2	2	2	2	2	2	Aktobe	503	negative	positive	18-29	Kazakh	urban	50.3	57.2	299.58	1
1	2	1	2	2	2	1	Aktobe	504	positive	negative	40-59	Kazakh	rural	49.9	57.3	1063.27	11
2	2	2	2	2	1	2	Aktobe	505	negative	negative	30-39	Kazakh	rural	49.9	57.3	1063.27	11
2	2	2	2	2	1	2	Aktobe	506	negative	negative	18-29	Kazakh	urban	50.3	57.2	299.58	1
2	2	2	2	2	1	2	Aktobe	507	positive	negative	40-59	Kazakh	urban	50.3	57.2	299.58	1
2	2	2	2	2	1	2	Aktobe	508	negative	negative	40-59	Russian	urban	50.3	57.2	299.58	1
2	2	2	2	2	1	2	Aktobe	509	negative	negative	60-88	Kazakh	urban	50.3	57.2	299.58	1
1	2	2	2	2	2	2	Aktobe	510	negative	positive	30-39	Kazakh	urban	50.3	57.2	299.58	1
2	2	2	2	2	2	2	Aktobe	511	negative	negative	40-59	Kazakh	rural	49.9	57.3	1063.27	11
2	2	2	2	2	1	2	Aktobe	512	negative	negative	40-59	Kazakh	rural	49.9	57.3	1063.27	11
2	2	2	2	2	1	1	Aktobe	513	negative	negative	30-39	Kazakh	rural	50.7	56.5	1940.96	2
2	2	2	1	2	1	2	Aktobe	514	negative	negative	40-59	Kazakh	urban	50.3	57.2	299.58	1
1	2	2	2	2	2	2	Aktobe	515	negative	negative	60-88	Kazakh	urban	50.3	57.2	299.58	1
2	2	2	2	2	2	2	Aktobe	516	negative	negative	18-29	Kazakh	urban	50.3	57.2	299.58	1
2	2	2	2	2	1	2	Aktobe	517	negative	negative	30-39	Kazakh	rural	50.7	56.5	1940.96	2
2	2	2	2	2	2	1	Aktobe	518	negative	negative	18-29	Kazakh	urban	50.3	57.2	299.58	1
2	2	1	2	2	1	2	Aktobe	519	negative	negative	40-59	Kazakh	rural	50.7	56.5	1940.96	2
2	2	2	2	2	1	2	Aktobe	520	negative	negative	40-59	Kazakh	urban	50.3	57.2	299.58	1
2	2	2	2	2	2	2	Aktobe	521	negative	negative	40-59	Kazakh	rural	50.7	56.5	1940.96	2
2	2	2	2	2	1	2	Aktobe	522	negative	negative	40-59	Kazakh	rural	50.7	56.5	1940.96	2
2	2	2	2	2	2	2	Aktobe	523	negative	negative	40-59	Kazakh	rural	50.7	56.5	1940.96	2
2	2	2	2	2	1	2	Aktobe	524	positive	negative	30-39	Kazakh	rural	49.9	57.3	1063.27	11
1	2	2	2	2	1	1	Aktobe	525	negative	negative	40-59	Kazakh	rural	49.9	57.3	1063.27	11
2	2	2	2	2	2	1	Aktobe	526	negative	negative	30-39	Kazakh	rural	50.7	56.5	1940.96	2
2	2	2	2	2	1	2	Aktobe	527	negative	negative	60-88	Kazakh	rural	50.7	56.5	1940.96	2
2	2	2	2	2	1	2	Aktobe	528	positive	negative	18-29	Kazakh	urban	50.3	57.2	299.58	1
2	2	2	2	2	2	2	Aktobe	529	negative	negative	40-59	Russian	urban	50.3	57.2	299.58	1
2	2	1	2	2	1	2	Aktobe	530	negative	positive	40-59	Kazakh	urban	50.3	57.2	299.58	1
2	2	2	2	2	2	2	Aktobe	531	negative	negative	40-59	Kazakh	rural	50.7	56.5	1940.96	2
2	2	2	2	2	2	2	Aktobe	532	negative	negative	40-59	Kazakh	urban	50.3	57.2	299.58	1
2	2	2	2	2	2	2	Aktobe	533	negative	negative	18-29	Kazakh	urban	50.3	57.2	299.58	1
2	2	2	2	2	2	1	Aktobe	534	negative	negative	40-59	Kazakh	urban	50.3	57.2	299.58	1
2	2	2	2	2	1	1	Aktobe	535	negative	negative	30-39	Kazakh	urban	50.3	57.2	299.58	1
2	2	2	2	2	2	1	Aktobe	536	negative	negative	30-39	Kazakh	rural	50.7	56.5	1940.96	2
2	2	2	2	2	1	1	Aktobe	537	negative	negative	18-29	Kazakh	rural	50.7	56.5	1940.96	2
1	2	2	2	2	2	1	Aktobe	538	negative	negative	40-59	Kazakh	rural	50.7	56.5	1940.96	2
1	2	2	2	2	2	2	Aktobe	539	positive	negative	40-59	Kazakh	rural	49.9	57.3	1063.27	11
1	2	2	2	2	2	2	Aktobe	540	negative	negative	40-59	Kazakh	rural	49.9	57.3	1063.27	11
2	2	2	2	2	2	2	Aktobe	541	negative	negative	40-59	other	urban	50.3	57.2	299.58	1
2	2	2	2	2	2	2	Aktobe	542	negative	negative	40-59	Kazakh	urban	50.3	57.2	299.58	1
1	2	2	2	2	1	2	Aktobe	543	negative	positive	60-88	Kazakh	rural	49.9	57.3	1063.27	11
2	2	2	2	2	2	2	Aktobe	544	negative	negative	30-39	Kazakh	rural	50.7	56.5	1940.96	2
2	2	2	2	2	1	2	Aktobe	545	positive	negative	40-59	Kazakh	urban	50.3	57.2	299.58	1
2	2	2	2	2	1	2	Aktobe	546	negative	negative	40-59	Kazakh	urban	50.3	57.2	299.58	1
2	2	2	2	2	1	2	Aktobe	547	negative	negative	30-39	Kazakh	urban	50.3	57.2	299.58	1
2	2	2	2	2	2	2	Aktobe	548	negative	negative	40-59	Kazakh	urban	50.3	57.2	299.58	1
2	2	2	2	2	1	2	Aktobe	549	negative	negative	30-39	Kazakh	urban	50.3	57.2	299.58	1
2	2	2	2	2	2	2	Aktobe	550	negative	negative	30-39	Kazakh	urban	50.3	57.2	299.58	1
2	2	2	2	2	1	2	Aktobe	551	negative	negative	30-39	Kazakh	urban	50.3	57.2	299.58	1
2	2	2	2	2	2	2	Aktobe	552	negative	negative	18-29	Kazakh	rural	50.7	56.5	1940.96	2
2	2	2	2	2	2	2	Aktobe	553	negative	negative	40-59	Kazakh	urban	50.3	57.2	299.58	1
2	2	2	2	1	2	2	Aktobe	554	positive	negative	40-59	Kazakh	urban	50.3	57.2	299.58	1
2	2	2	2	2	1	2	Aktobe	555	positive	negative	30-39	Kazakh	rural	50.7	56.5	1940.96	2
2	2	2	2	2	2	2	Aktobe	556	negative	negative	18-29	Kazakh	urban	50.3	57.2	299.58	1
2	2	2	2	2	2	1	Aktobe	557	negative	negative	18-29	Kazakh	urban	50.3	57.2	299.58	1
2	2	2	2	2	2	2	Aktobe	558	negative	negative	40-59	Kazakh	urban	50.3	57.2	299.58	1
2	2	2	2	2	1	2	Aktobe	559	negative	negative	40-59		urban	50.3	57.2	299.58	1
2	2	2	2	2	1	2	Aktobe	560	negative	negative	40-59	Kazakh	urban	50.3	57.2	299.58	1
2	2	2	2	2	2	1	Aktobe	561	negative	negative	40-59	Kazakh	urban	50.3	57.2	299.58	1
2	2	2	2	2	1	2	Aktobe	562	positive	negative	40-59	Kazakh	rural	50.7	56.5	1940.96	2
2	2	2	2	2	1	2	Aktobe	563	positive	negative	40-59	Kazakh	urban	50.3	57.2	299.58	1
2	2	2	2	2	1	2	Aktobe	564	negative	negative	18-29	Kazakh	urban	50.3	57.2	299.58	1
2	2	2	2	2	1	1	Aktobe	565	negative	negative	30-39	Kazakh	urban	50.3	57.2	299.58	1
2	2	2	2	2	1	2	Aktobe	566	positive	negative	40-59	Kazakh	urban	50.3	57.2	299.58	1
2	2	2	2	2	1	2	Aktobe	567	negative	negative	60-88	Kazakh	rural	49.9	57.3	1063.27	11
2	2	2	2	2	2	2	Aktobe	568	negative	negative	60-88	Kazakh	urban	50.3	57.2	299.58	1
1	2	2	2	2	2	2	Aktobe	569	negative	negative	40-59	Kazakh	urban	50.3	57.2	299.58	1
2	2	2	2	2	1	2	Aktobe	570	negative	negative	40-59	Russian	urban	50.3	57.2	299.58	1
1	2	1	2	2	2	2	Aktobe	571	negative	negative	40-59	Kazakh	urban	50.3	57.2	299.58	1
1	2	2	2	2	1	2	Aktobe	572	negative	negative	18-29	Kazakh	urban	50.3	57.2	299.58	1
1	2	2	2	2	1	2	Aktobe	573	negative	negative	40-59	other	rural	49.9	57.3	1063.27	11
2	2	1	2	2	1	1	Aktobe	574	negative	negative	30-39	Russian	urban	50.3	57.2	299.58	1
1	2	2	2	2	1	2	Aktobe	575	negative	negative	18-29	Russian	rural	49.9	57.3	1063.27	11
2	2	2	2	2	2	2	Aktobe	576	negative	negative	40-59	Russian	rural	49.9	57.3	1063.27	11
2	2	1	2	2	1	2	Aktobe	577	negative	negative	60-88	Russian	rural	50.7	56.5	1940.96	2
2	2	1	2	2	1	2	Aktobe	578	negative	negative	18-29	Kazakh	urban	50.3	57.2	299.58	1
2	2	2	2	2	2	2	Aktobe	579	negative	negative	40-59	other	rural	49.9	57.3	1063.27	11
2	2	2	2	2	1	2	Aktobe	580	negative	negative	40-59	other	urban	50.3	57.2	299.58	1
2	2	2	2	2	2	2	Aktobe	581	negative	negative	60-88	Russian	rural	49.9	57.3	1063.27	11
1	2	2	2	2	2	2	Aktobe	582	negative	positive	60-88	Russian	rural	49.9	57.3	1063.27	11
1	2	2	2	2	1	2	Aktobe	583	negative	negative	40-59	Kazakh	urban	50.3	57.2	299.58	1
2	2	2	2	2	1	2	Aktobe	584	negative	negative	40-59	Kazakh	rural	50.7	56.5	1940.96	2
2	2	1	2	2	1	2	Aktobe	585	negative	positive	60-88	Kazakh	urban	50.3	57.2	299.58	1
2	2	2	2	2	1	2	Aktobe	586	negative	negative	30-39	Kazakh	rural	49.9	57.3	1063.27	11
2	2	2	2	2	2	2	Aktobe	587	negative	negative	40-59	Kazakh	urban	50.3	57.2	299.58	1
2	2	1	2	1	1	2	Aktobe	588	negative	positive	40-59	Kazakh	urban	50.3	57.2	299.58	1
1	2	2	2	2	2	2	Aktobe	589	negative	negative	60-88	Russian	rural	49.9	57.3	1063.27	11
1	2	2	2	2	2	2	Aktobe	590	negative	negative	40-59	other	rural	49.9	57.3	1063.27	11
2	2	2	2	2	2	2	Aktobe	591	negative	negative	30-39	other	rural	49.9	57.3	1063.27	11
2	2	2	2	2	2	2	Aktobe	592	negative	negative	40-59	Russian	rural	49.9	57.3	1063.27	11
2	2	2	2	2	1	2	Aktobe	593	negative	negative	60-88	Russian	rural	49.9	57.3	1063.27	11
2	2	2	2	2	1	2	Aktobe	594	negative	negative	40-59	Kazakh	urban	50.3	57.2	299.58	1
2	2	2	2	2	1	2	Aktobe	595	negative	negative	40-59	Kazakh	urban	50.3	57.2	299.58	1
2	2	1	2	2	1	2	Aktobe	596	negative	negative	40-59	Kazakh	urban	50.3	57.2	299.58	1
2	2	2	2	2	2	2	Aktobe	597	negative	negative	40-59	Kazakh	rural	50.7	56.5	1940.96	2
2	2	2	2	2	2	2	Aktobe	598	negative	positive	30-39	Kazakh	urban	50.3	57.2	299.58	1
2	2	2	2	2	2	2	Aktobe	599	negative	positive	40-59	Kazakh	urban	50.3	57.2	299.58	1
2	2	2	2	2	1	2	Aktobe	600	negative	negative	60-88	Kazakh	urban	50.3	57.2	299.58	1
2	2	2	2	2	1	2	Aktobe	601	negative	negative	40-59	Kazakh	rural	49.9	57.3	1063.27	11
1	2	2	2	2	1	2	Aktobe	602			18-29	Kazakh	urban	50.3	57.2	299.58	1
2	2	2	2	2	1	2	Aktobe	603	negative	negative	18-29	Kazakh	rural	50.7	56.5	1940.96	2
2	2	2	2	2	1	2	Aktobe	604	negative	negative	18-29	Kazakh	urban	50.3	57.2	299.58	1
1	2	2	2	2	1	2	Aktobe	605	negative	negative	18-29	Kazakh	urban	50.3	57.2	299.58	1
2	2	2	2	2	1	2	Aktobe	606	negative	negative	30-39	Kazakh	urban	50.3	57.2	299.58	1
2	2	2	2	2	2	2	Aktobe	607	negative	positive	40-59	Kazakh	urban	50.3	57.2	299.58	1
2	2	2	2	1	1	2	Aktobe	608	negative	negative	60-88	Kazakh	urban	50.3	57.2	299.58	1
2	2	2	2	2	2	2	Aktobe	609	negative	negative	18-29	Kazakh	rural	49.9	57.3	1063.27	11
2	2	2	2	2	1	2	Aktobe	610	negative	negative	40-59	Kazakh	urban	50.3	57.2	299.58	1
2	2	1	2	2	2	2	Aktobe	611	negative	negative	40-59	Kazakh	rural	50.7	56.5	1940.96	2
1	2	2	2	1	2	2	Aktobe	612	negative	positive	40-59	Kazakh	urban	50.3	57.2	299.58	1
2	2	2	2	2	2	2	Aktobe	613	negative	negative	18-29	Kazakh	urban	50.3	57.2	299.58	1
2	2	1	2	2	1	1	Aktobe	614	negative	negative	40-59	Kazakh	urban	50.3	57.2	299.58	1
2	2	2	2	2	2	2	Aktobe	615	negative	negative	40-59	Kazakh	rural	49.9	57.3	1063.27	11
2	2	2	2	2	1	2	Aktobe	616	positive	negative	40-59	Russian	urban	50.3	57.2	299.58	1
2	2	2	2	2	2	2	Aktobe	617	negative	negative	60-88	Kazakh	urban	50.3	57.2	299.58	1
2	2	2	2	2	1	2	Aktobe	618	negative	negative	30-39	Kazakh	rural	50.7	56.5	1940.96	2
1	2	2	2	2	1	1	Aktobe	619	negative	negative	60-88	Kazakh	rural	50.7	56.5	1940.96	2
1		2	2	2	1	2	Aktobe	620	negative	negative	40-59	Kazakh	urban	50.3	57.2	299.58	1
2	2	2	2	2	2	2	Aktobe	621	positive	negative	40-59	Russian	urban	50.3	57.2	299.58	1
1	2	2	2	2	1	2	Aktobe	622	negative	negative	60-88	Kazakh	urban	50.3	57.2	299.58	1
1	2	2	2	1	2	2	Aktobe	623	negative	positive	18-29	Russian	urban	50.3	57.2	299.58	1
2	2	1	2	2	2	2	Aktobe	624	negative	negative	40-59	Kazakh	rural	50.7	56.5	1940.96	2
2	2	2	2	2	2	2	Aktobe	625	negative	negative	40-59	Kazakh	rural	49.9	57.3	1063.27	11
2	2	2	2	2	2	2	Aktobe	626	negative	negative	18-29	Kazakh	rural	49.9	57.3	1063.27	11
2	2	2	2	2	1	2	Aktobe	627	negative	negative	40-59	Kazakh	rural	50.7	56.5	1940.96	2
2	2	2	2	1	1	2	Aktobe	628	negative	negative	40-59	Kazakh	rural	49.9	57.3	1063.27	11
2	2	2	2	2	1	2	Aktobe	629	negative	negative	40-59	Kazakh	rural	50.7	56.5	1940.96	2
1	2	2	2	2	1	2	Aktobe	630	negative	negative	60-88	Kazakh	rural	50.7	56.5	1940.96	2
1	2	2	2	2	1	2	Aktobe	631	negative	negative	18-29	Kazakh	urban	50.3	57.2	299.58	1
2	2	2	2	2	1	2	Aktobe	632	negative	negative	30-39	Kazakh	rural	49.9	57.3	1063.27	11
1	2	2	2	2	1	2	Aktobe	633	negative	negative	60-88	Kazakh	rural	49.9	57.3	1063.27	11
2	2	1	2	2	1	1	Aktobe	634	negative	negative	30-39	Kazakh	urban	50.3	57.2	299.58	1
2	2	1	2	2	1	2	Aktobe	635	negative	negative	30-39	Kazakh	urban	50.3	57.2	299.58	1
2	2	1	2	2	1	2	Aktobe	636	negative	negative	18-29	Kazakh	urban	50.3	57.2	299.58	1
1	2	2	2	2	1	1	Aktobe	637	negative	negative	40-59	Kazakh	urban	50.3	57.2	299.58	1
2	2	2	2	2	2	2	Aktobe	638	negative	negative	40-59	Kazakh	urban	50.3	57.2	299.58	1
1	2	2	2	2	2	1	Aktobe	639	negative	negative	40-59	Kazakh	urban	50.3	57.2	299.58	1
2	2	2	2	2	1	1	Aktobe	640	negative	negative	18-29	Kazakh	urban	50.3	57.2	299.58	1
2	2	2	2	2	1	2	Aktobe	641	positive	negative	60-88	Kazakh	rural	50.7	56.5	1940.96	2
2	2	2	2	2	2	2	Aktobe	642	negative	negative	40-59	Kazakh	rural	50.7	56.5	1940.96	2
1	2	2	2	2	1	1	Aktobe	643	negative	negative	60-88	Kazakh	rural	50.7	56.5	1940.96	2
1	2	2	2	1	1	2	Aktobe	644	negative	negative	40-59	Kazakh	rural	49.9	57.3	1063.27	11
2	2	2	2	1	1	1	Aktobe	645	negative	negative	30-39	Russian	rural	49.9	57.3	1063.27	11
2	2	2	2	1	2	2	Aktobe	646	negative	negative	18-29	Kazakh	urban	50.3	57.2	299.58	1
2	2	2	2	2	1	1	Aktobe	647	negative	negative	40-59	Kazakh	rural	50.7	56.5	1940.96	2
2	2	1	2	2	2	2	Aktobe	648	negative	negative	40-59	Kazakh	rural	50.7	56.5	1940.96	2
2	2	2	2	2	1	2	Aktobe	649	negative	negative	40-59	Kazakh	urban	50.3	57.2	299.58	1
2	2	2	2	2	1	2	Aktobe	650	negative	negative	18-29	Kazakh	urban	50.3	57.2	299.58	1
2	2	2	2	2	1	2	Aktobe	651	negative	positive	40-59	Kazakh	urban	50.3	57.2	299.58	1
2	2	2	2	2	1	2	Aktobe	652	negative	negative	60-88	other	rural	49.9	57.3	1063.27	11
2	2	2	2	2	2	1	Aktobe	653	negative	negative	18-29	Kazakh	urban	50.3	57.2	299.58	1
2	2	2	2	2	1	1	Aktobe	654	negative	negative	60-88	Kazakh	urban	50.3	57.2	299.58	1
2	2	2	2	2	2	2	Aktobe	655	positive	negative	40-59	Kazakh	urban	50.3	57.2	299.58	1
2	2	2	2	2	2	2	Aktobe	656	negative	negative	40-59	Kazakh	urban	50.3	57.2	299.58	1
1	2	2	2	2	2	2	Aktobe	657	negative	negative	40-59	Kazakh	urban	50.3	57.2	299.58	1
2	2	2	2	2	1	2	Aktobe	658	negative	negative	40-59	other	rural	50.7	56.5	1940.96	2
2	2	1	2	2	1	2	Aktobe	659	negative	negative	40-59	Kazakh	urban	50.3	57.2	299.58	1
2	2	2	2	2	1	2	Aktobe	660	negative	negative	40-59	Kazakh	rural	50.7	56.5	1940.96	2
2	2	2	2	2	2	2	Aktobe	661	negative	negative	40-59	other	rural	49.9	57.3	1063.27	11
2	2	2	2	2	1	2	Aktobe	662	negative	negative	60-88	Kazakh	rural	50.7	56.5	1940.96	2
1	2	2	2	2	2	2	Aktobe	663	negative	negative	60-88	Kazakh	urban	50.3	57.2	299.58	1
2	2	2	2	2	2	2	Aktobe	664	negative	negative	60-88	Kazakh	urban	50.3	57.2	299.58	1
2	2	2	2	2	1	2	Aktobe	665	negative	negative	30-39	Kazakh	rural	49.9	57.3	1063.27	11
2	2	2	2	2	2	1	Aktobe	666	negative	negative	40-59	Kazakh	urban	50.3	57.2	299.58	1
2	2	1	2	2	2	2	Aktobe	667	negative	negative	40-59	Kazakh	rural	50.7	56.5	1940.96	2
2	2	2	2	2	1	2	Aktobe	668	negative	negative	18-29	Kazakh	urban	50.3	57.2	299.58	1
2	2	2	2	2	1	2	Aktobe	669	negative	negative	40-59	Kazakh	rural	50.7	56.5	1940.96	2
2	2	2	2	2	1	2	Aktobe	670	negative	negative	40-59	Kazakh	urban	50.3	57.2	299.58	1
2	2	2	2	2	1	2	Aktobe	671			60-88	Kazakh	rural	50.7	56.5	1940.96	2
2	2	2	2	2	2	2	Aktobe	672	negative	negative	40-59	Russian	rural	49.9	57.3	1063.27	11
2	2	2	2	2	1	2	Aktobe	673	negative	negative	40-59	Kazakh	urban	50.3	57.2	299.58	1
2	2	2	2	2	2	2	Aktobe	674	negative	negative	18-29	Kazakh	rural	49.9	57.3	1063.27	11
2	2	2	2	2	2	1	Aktobe	675	negative	negative	30-39	Kazakh	rural	49.9	57.3	1063.27	11
2	2	1	2	2	2	2	Aktobe	676	negative	negative	40-59	Kazakh	rural	50.7	56.5	1940.96	2
2	2	2	2	2	2	1	Aktobe	677	negative	negative	18-29	Kazakh	urban	50.3	57.2	299.58	1
2	2	2	2	2	1	1	Aktobe	678	negative	negative	40-59	Kazakh	urban	50.3	57.2	299.58	1
2	2	2	2	2	2	2	Aktobe	679	negative	negative	40-59	Kazakh	urban	50.3	57.2	299.58	1
2	2	1	2	2	1	2	Aktobe	680	negative	negative	30-39	Kazakh	urban	50.3	57.2	299.58	1
2	2	2	2	2	1	2	Aktobe	681	negative	negative	40-59	Kazakh	urban	50.3	57.2	299.58	1
1	2	2	2	2	2	2	Aktobe	682	positive	negative	30-39	Kazakh	urban	50.3	57.2	299.58	1
2	2	1	2	2	1	2	Aktobe	683	negative	negative	60-88	Kazakh	rural	50.7	56.5	1940.96	2
1	2	2	2	2	1	2	Aktobe	684	positive	negative	40-59	Kazakh	rural	50.7	56.5	1940.96	2
2	2	2	2	2	1	2	Aktobe	685			18-29	Kazakh	urban	50.3	57.2	299.58	1
2	2	2	2	2	2	2	Aktobe	686	negative	negative	30-39	Kazakh	rural	50.7	56.5	1940.96	2
1	2	2	2	2	2	2	Aktobe	687	negative	negative	40-59	Kazakh	urban	50.3	57.2	299.58	1
2	2	2	2	2	2	2	Aktobe	688	positive	negative	30-39	Kazakh	urban	50.3	57.2	299.58	1
2	2	2	2	2	2	1	Aktobe	689	negative	negative	40-59	Kazakh	rural	49.9	57.3	1063.27	11
1	2	2	2	2	1	1	Aktobe	690	negative	negative	40-59	Kazakh	urban	50.3	57.2	299.58	1
2	2	2	2	1	1	2	Aktobe	691	negative	negative	30-39	Kazakh	rural	50.7	56.5	1940.96	2
2	2	2	2	2	1	2	Aktobe	692	negative	negative	60-88	Kazakh	rural	49.9	57.3	1063.27	11
2	2	1	2	2	1	2	Aktobe	693	negative	negative	40-59	Kazakh	urban	50.3	57.2	299.58	1
1	2	2	2	2	2	2	Aktobe	694	negative	positive	40-59	other	urban	50.3	57.2	299.58	1
1	2	2	2	2	2	2	Aktobe	695	negative	negative	30-39	other	urban	50.3	57.2	299.58	1
2	2	1	2	2	1	2	Aktobe	696	negative	negative	40-59	Kazakh	urban	50.3	57.2	299.58	1
2	2	2	2	2	2	2	Aktobe	697	negative	negative	40-59	Kazakh	rural	49.9	57.3	1063.27	11
2	2	2	2	2	2	1	Aktobe	698	negative	negative	18-29	Kazakh	urban	50.3	57.2	299.58	1
2	2	2	2	2	1	1	Aktobe	699	negative	positive	40-59	Russian	urban	50.3	57.2	299.58	1
2	2	2	2	2	2	2	Aktobe	700	positive	positive	40-59	Kazakh	rural	50.7	56.5	1940.96	2
1	2	2	2	2	2	2	Aktobe	701	negative	negative	60-88	Kazakh	rural	50.7	56.5	1940.96	2
2	2	2	2	1	1	1	Aktobe	702	negative	negative	40-59	Kazakh	urban	50.3	57.2	299.58	1
2	2	2	2	2	2	2	Aktobe	703	negative	negative	40-59	Kazakh	rural	50.7	56.5	1940.96	2
1	2	2	2	2	2	2	Aktobe	704	negative	negative	60-88	Kazakh	urban	50.3	57.2	299.58	1
2	2	2	2	1	2	1	Aktobe	705	negative	positive	30-39	Kazakh	urban	50.3	57.2	299.58	1
2	2	2	2	2	2	2	Aktobe	706	negative	negative	40-59	other	urban	50.3	57.2	299.58	1
2	2	2	2	2	2	2	Aktobe	707	negative	negative	40-59	Kazakh	urban	50.3	57.2	299.58	1
2	2	2	2	2	2	1	Aktobe	708	negative	negative	30-39	Kazakh	urban	50.3	57.2	299.58	1
2	2	2	2	2	1	2	Aktobe	709	negative	negative	40-59	Kazakh	rural	50.7	56.5	1940.96	2
2	2	2	2	2	2	1	Aktobe	710	negative	negative	30-39	other	rural	49.9	57.3	1063.27	11
2	2	2	2	2	1	2	Aktobe	711	negative	negative	40-59	Kazakh	rural	49.9	57.3	1063.27	11
2	2	2	2	2	2	2	Aktobe	712	negative	negative	30-39	Kazakh	rural	49.9	57.3	1063.27	11
1	2	2	2	2	2	2	Aktobe	713	positive	negative	40-59	Kazakh	urban	50.3	57.2	299.58	1
2	2	1	2	1	2	2	Aktobe	714	negative	negative	40-59	Russian	urban	50.3	57.2	299.58	1
2	2	2	2	2	2	2	Aktobe	715	negative	negative	40-59	Kazakh	rural	49.9	57.3	1063.27	11
2	2	2	2	2	2	2	Aktobe	716	negative	negative	18-29	Kazakh	urban	50.3	57.2	299.58	1
2	2	1	2	2	1	2	Aktobe	717	negative	negative	30-39	Kazakh	rural	50.7	56.5	1940.96	2
1	2	2	2	2	2	1	Aktobe	718	negative	negative	40-59	Kazakh	rural	49.9	57.3	1063.27	11
2	2	2	2	2	1	2	Aktobe	719	negative	negative	18-29	Kazakh	rural	50.7	56.5	1940.96	2
1	2	2	2	2	2	2	Aktobe	720	negative	negative	40-59	Kazakh	urban	50.3	57.2	299.58	1
2	2	2	2	2	2	2	Aktobe	721	negative	negative	40-59	Kazakh	urban	50.3	57.2	299.58	1
2	2	1	2	2	1	2	Aktobe	722	positive	negative	30-39	Kazakh	urban	50.3	57.2	299.58	1
2	2	2	2	2	2	2	Aktobe	723	negative	negative	18-29	Kazakh	urban	50.3	57.2	299.58	1
2	2	1	2	2	1	2	Aktobe	724	negative	negative	40-59	Kazakh	rural	50.7	56.5	1940.96	2
2	2	1	2	2	1	1	Aktobe	725	negative	negative	40-59	Kazakh	urban	50.3	57.2	299.58	1
2	2	2	2	2	1	2	Aktobe	726	negative	negative	30-39	other	urban	50.3	57.2	299.58	1
2	2	1	2	2	1	2	Aktobe	727	negative	negative	60-88	Russian	urban	50.3	57.2	299.58	1
2	2	2	2	2	2	2	Aktobe	728	negative	negative	30-39	Kazakh	urban	50.3	57.2	299.58	1
1	2	2	2	2	1	2	Aktobe	729	negative	negative	40-59	Kazakh	rural	49.9	57.3	1063.27	11
2	2	1	2	2	1	2	Aktobe	730	negative	negative	30-39	other	urban	50.3	57.2	299.58	1
1	2	2	2	1	2	2	Aktobe	731	negative	positive	40-59	other	urban	50.3	57.2	299.58	1
1	2	2	2	2	1	2	Aktobe	732	positive	negative	40-59	Russian	urban	50.3	57.2	299.58	1
2	2	2	2	2	2	2	Aktobe	733	negative	negative	30-39	Kazakh	rural	49.9	57.3	1063.27	11
1	2	2	2	2	1	2	Aktobe	734	negative	negative	30-39	Kazakh	rural	49.9	57.3	1063.27	11
2	2	2	2	2	1	2	Aktobe	735	negative	positive	40-59	Kazakh	rural	49.9	57.3	1063.27	11
2	2	2	2	2	1	2	Aktobe	736	negative	negative	60-88	Russian	rural	50.7	56.5	1940.96	2
2	2	2	2	2	2	2	Aktobe	737	negative	negative	30-39	Russian	rural	49.9	57.3	1063.27	11
2	2	2	2	2	2	2	Aktobe	738	negative	negative	40-59	Kazakh	urban	50.3	57.2	299.58	1
2	2	2	2	2	2	2	Aktobe	739	negative	negative	18-29	Kazakh	urban	50.3	57.2	299.58	1
2	2	2	2	2	2	2	Aktobe	740	positive	negative	40-59	Kazakh	rural	49.9	57.3	1063.27	11
2	2	2	2	2	2	2	Aktobe	741	negative	negative	40-59	other	rural	49.9	57.3	1063.27	11
1	2	2	1	2	2	2	Aktobe	742	negative	positive	18-29	Kazakh	rural	49.9	57.3	1063.27	11
2	2	2	2	2	1	2	Aktobe	743	positive	negative	40-59	other	rural	49.9	57.3	1063.27	11
2	2	2	2	2	2	2	Aktobe	744	negative	negative	30-39	Russian	rural	49.9	57.3	1063.27	11
2	2	2	2	1	1	2	Aktobe	745	negative	negative	18-29	Kazakh	urban	50.3	57.2	299.58	1
2	2	2	2	2	1	2	Aktobe	746	negative	negative	18-29	Kazakh	urban	50.3	57.2	299.58	1
2	2	2	2	2	2	2	Aktobe	747	negative	negative	40-59	Kazakh	rural	50.7	56.5	1940.96	2
1	2	2	2	2	1	2	Aktobe	748	negative	negative	40-59	Kazakh	urban	50.3	57.2	299.58	1
2	2	2	2	2	2	1	Aktobe	749	negative	negative	60-88	Kazakh	urban	50.3	57.2	299.58	1
2	2	2	2	2	2	2	Aktobe	750	negative	negative	40-59	Kazakh	rural	50.7	56.5	1940.96	2
1	2	1	2	1	1	2	Aktobe	751	positive	negative	60-88	Kazakh	urban	50.3	57.2	299.58	1
2	2	2	2	1	2	2	Aktobe	752	negative	negative	30-39	Kazakh	urban	50.3	57.2	299.58	1
1	2	2	2	2	2	1	Aktobe	753	negative	negative	40-59	Kazakh	urban	50.3	57.2	299.58	1
1	2	2	2	2	2	2	Aktobe	754	negative	negative	60-88	Kazakh	rural	50.7	56.5	1940.96	2
1	2	2	2	1	2	2	Aktobe	755	negative	positive	40-59	Kazakh	rural	49.9	57.3	1063.27	11
2	2	1	2	1	1	2	Aktobe	756	negative	positive	40-59	Russian	urban	50.3	57.2	299.58	1
2	2	2	2	2	1	2	Aktobe	757	negative	negative	40-59	other	rural	49.9	57.3	1063.27	11
1	2	2	2	2	2	2	Aktobe	758	negative	negative	30-39	Kazakh	rural	50.7	56.5	1940.96	2
1	2	2	2	2	2	2	Aktobe	759	negative	negative	40-59	Kazakh	rural	50.7	56.5	1940.96	2
2	2	2	2	2	2	2	Aktobe	760	negative	negative	30-39	Kazakh	urban	50.3	57.2	299.58	1
2	2	2	2	2	1	2	Aktobe	761	negative	negative	18-29	Kazakh	urban	50.3	57.2	299.58	1
2	2	2	2	1	1	2	Aktobe	762	negative	negative	60-88	Russian	urban	50.3	57.2	299.58	1
2	2	1	2	2	2	2	Aktobe	763	negative	negative	40-59	Kazakh	urban	50.3	57.2	299.58	1
2	2	2	2	2	2	2	Aktobe	764	negative	negative	40-59	Kazakh	rural	50.7	56.5	1940.96	2
1	2	2	2	2	2	1	Aktobe	765			60-88	Kazakh	urban	50.3	57.2	299.58	1
2	2	2	2	2	1	1	Aktobe	766	negative	negative	40-59	Russian	rural	49.9	57.3	1063.27	11
2	2	2	2	2	2	2	Aktobe	767	negative	negative	60-88	other	urban	50.3	57.2	299.58	1
2	2	2	2	2	2	2	Aktobe	768	negative	negative	40-59	Kazakh	rural	50.7	56.5	1940.96	2
2	2	1	2	2	2	2	Aktobe	769	negative	positive	60-88	Kazakh	urban	50.3	57.2	299.58	1
1	2	2	2	2	2	1	Aktobe	770	negative	negative	30-39	Russian	urban	50.3	57.2	299.58	1
2	2	2	2	2	2	2	Aktobe	771	negative	positive	40-59	Kazakh	rural	50.7	56.5	1940.96	2
1	2	2	2	2	2	2	Aktobe	772	negative	negative	18-29	other	urban	50.3	57.2	299.58	1
2	2	2	2	2	1	2	Aktobe	773	negative	negative	60-88	Russian	urban	50.3	57.2	299.58	1
2	2	2	2	2	2	2	Aktobe	774	negative	negative	60-88	other	urban	50.3	57.2	299.58	1
2	2	2	2	2	2	2	Aktobe	775	negative	negative	18-29	Kazakh	urban	50.3	57.2	299.58	1
2	2	1	2	2	1	2	Aktobe	776	negative	negative	60-88	Kazakh	rural	50.7	56.5	1940.96	2
2	2	2	2	2	2	2	Aktobe	777	negative	negative	40-59	Kazakh	rural	50.7	56.5	1940.96	2
2	2	1	2	2	1	2	Aktobe	778	negative	negative	40-59	Kazakh	rural	50.7	56.5	1940.96	2
2	2	2	2	2	2	1	Aktobe	779	negative	negative	60-88	Kazakh	urban	50.3	57.2	299.58	1
2	2	2	2	2	1	1	Aktobe	780	negative	negative	40-59	Kazakh	urban	50.3	57.2	299.58	1
2	2	2	2	2	2	2	Aktobe	781	negative	negative	40-59	other	rural	49.9	57.3	1063.27	11
2	2	2	2	1	2	2	Aktobe	782	negative	negative	60-88	other	urban	50.3	57.2	299.58	1
1	2	2	2	2	2	2	Aktobe	783	negative	negative	18-29	Kazakh	rural	50.7	56.5	1940.96	2
2	2	1	2	2	2	2	Aktobe	784	negative	negative	40-59	Kazakh	rural	50.7	56.5	1940.96	2
2	2	2	2	2	2	2	Aktobe	785	negative	negative	60-88	Kazakh	urban	50.3	57.2	299.58	1
2	2	2	2	2	2	2	Aktobe	786	negative	negative	40-59	Kazakh	rural	49.9	57.3	1063.27	11
2	2	1	2	2	1	2	Aktobe	787	negative	negative	40-59	Kazakh	urban	50.3	57.2	299.58	1
2	2	1	2	2	1	2	Aktobe	788	negative	negative	40-59	Kazakh	rural	50.7	56.5	1940.96	2
2	2	2	2	2	1	2	Aktobe	789	negative	negative	40-59	other	urban	50.3	57.2	299.58	1
2	2	2	2	2	1	2	Aktobe	790	negative	negative	40-59	Kazakh	urban	50.3	57.2	299.58	1
1	2	2	2	2	1	2	Aktobe	791	negative	negative	40-59	Kazakh	rural	50.7	56.5	1940.96	2
2	2	1	2	2	2	1	Aktobe	792	negative	negative	40-59	Kazakh	rural	50.7	56.5	1940.96	2
2	2	2	2	2	2	2	Aktobe	793	negative	negative	40-59	Kazakh	urban	50.3	57.2	299.58	1
2	2	1	2	2	1	2	Aktobe	794	negative	negative	40-59	Kazakh	rural	50.7	56.5	1940.96	2
2	2	2	2	2	2	1	Aktobe	795	negative	negative	18-29	Kazakh	rural	50.7	56.5	1940.96	2
2	2	2	2	2	2	1	Aktobe	796	negative	positive	18-29	Kazakh	rural	49.9	57.3	1063.27	11
2	2	2	2	2	2	2	Aktobe	797	negative	negative	60-88	Kazakh	rural	50.7	56.5	1940.96	2
2	2	2	2	2	1	2	Aktobe	798	negative	negative	30-39	Russian	rural	49.9	57.3	1063.27	11
2	2	2	2	2	1	2	Aktobe	799	negative	negative	60-88	Russian	urban	50.3	57.2	299.58	1
2	2	2	2	2	1	2	Aktobe	800	negative	negative	18-29	Kazakh	rural	50.7	56.5	1940.96	2
2	2	2	2	2	2	2	Aktobe	801	negative	negative	60-88	Kazakh	urban	50.3	57.2	299.58	1
2	2	1	2	2	1	2	Aktobe	802			40-59	Kazakh	rural	50.7	56.5	1940.96	2
2	2	2	2	2	2	1	Aktobe	803	negative	negative	40-59	Kazakh	rural	50.7	56.5	1940.96	2
2	2	2	2	1	1	2	Aktobe	804	negative	negative	60-88	Kazakh	urban	50.3	57.2	299.58	1
1	2	1	2	2	2	2	Aktobe	805	negative	positive	18-29	Kazakh	urban	50.3	57.2	299.58	1
2	2	2	2	2	1	1	Aktobe	806	negative	negative	60-88	Kazakh	urban	50.3	57.2	299.58	1
2	2	2	2	2	2	2	Aktobe	807	negative	negative	30-39	Kazakh	rural	50.7	56.5	1940.96	2
1	2	2	2	2	2	2	Aktobe	808	negative	negative	18-29	Kazakh	rural	50.7	56.5	1940.96	2
2	2	2	2	2	1	2	Aktobe	809	negative	negative	40-59	Kazakh	urban	50.3	57.2	299.58	1
2	2	2	2	2	2	2	Aktobe	810	positive	negative	60-88	Kazakh	urban	50.3	57.2	299.58	1
1	2	2	2	2	2	2	Aktobe	811	negative	negative	30-39	Kazakh	urban	50.3	57.2	299.58	1
2	2	2	2	2	1	2	Aktobe	812	negative	negative	18-29	Kazakh	urban	50.3	57.2	299.58	1
2	2	2	2	2	2	2	Aktobe	813	positive	negative	18-29	Kazakh	rural	50.7	56.5	1940.96	2
2	2	2	2	2	1	2	Aktobe	814	negative	negative	18-29	Kazakh	urban	50.3	57.2	299.58	1
2	2	2	2	2	2	2	Aktobe	815	negative	negative	18-29	Kazakh	urban	50.3	57.2	299.58	1
2	2	2	2	2	1	2	Aktobe	816	negative	negative	18-29	Kazakh	rural	50.7	56.5	1940.96	2
2	2	2	2	2	2	2	Aktobe	817	positive	negative	40-59	other	rural	50.7	56.5	1940.96	2
2	2	2	2	2	2	1	Aktobe	818	negative	negative	40-59	Kazakh	rural	49.9	57.3	1063.27	11
1	2	2	2	2	2	2	Aktobe	819	positive	negative	40-59	other	rural	50.7	56.5	1940.96	2
2	2	2	2	2	2	2	Aktobe	820	negative	negative	30-39	Kazakh	rural	49.9	57.3	1063.27	11
2	2	2	2	2	1	2	Aktobe	821	negative	negative	18-29	Kazakh	urban	50.3	57.2	299.58	1
2	2	2	2	2	2	2	Aktobe	822	negative	negative	40-59	Kazakh	rural	50.7	56.5	1940.96	2
1	2	2	2	2	1	2	Aktobe	823	negative	positive	60-88	Kazakh	rural	50.7	56.5	1940.96	2
1	2	2	2	2	2	2	Aktobe	824	negative	negative	40-59	Kazakh	rural	49.9	57.3	1063.27	11
2	2	1	2	2	2	2	Aktobe	825	positive	negative	40-59	Kazakh	rural	50.7	56.5	1940.96	2
2	2	1	2	2	1	2	Aktobe	826	negative	negative	30-39	Kazakh	rural	50.7	56.5	1940.96	2
2	2	2	2	2	2	2	Aktobe	827	negative	negative	40-59	Kazakh	urban	50.3	57.2	299.58	1
1	2	2	2	2	2	2	Aktobe	828	negative	negative	60-88	Kazakh	urban	50.3	57.2	299.58	1
2	2	2	2	2	2	2	Aktobe	829	negative	negative	40-59	Kazakh	rural	50.7	56.5	1940.96	2
2	2	1	2	2	1	2	Aktobe	830	negative	negative	40-59	Kazakh	rural	50.7	56.5	1940.96	2
2	2	2	2	2	2	2	Aktobe	831	positive	negative	30-39	Kazakh	urban	50.3	57.2	299.58	1
2	2	2	2	2	2	2	Aktobe	832	negative	negative	60-88	Kazakh	urban	50.3	57.2	299.58	1
2	2	2	2	2	2	1	Aktobe	833	negative	negative	40-59	Kazakh	urban	50.3	57.2	299.58	1
1	2	2	2	2	2	2	Aktobe	834	negative	negative	40-59	Kazakh	urban	50.3	57.2	299.58	1
2	2	2	2	2	1	2	Aktobe	835	negative	negative	30-39	Russian	urban	50.3	57.2	299.58	1
2	2	2	2	2	2	2	Aktobe	836	negative	negative	40-59	Kazakh	rural	50.7	56.5	1940.96	2
2	2	2	2	2	1	1	Aktobe	837	negative	negative	40-59	Kazakh	urban	50.3	57.2	299.58	1
2	2	1	2	2	2	1	Aktobe	838	negative	negative	40-59	Kazakh	urban	50.3	57.2	299.58	1
1	2	1	2	2	2	2	Aktobe	839			30-39	Kazakh	urban	50.3	57.2	299.58	1
2	2	2	2	2	1	2	Aktobe	840	negative		18-29	Kazakh	urban	50.3	57.2	299.58	1
1	2	2	2	2	2	2	Aktobe	841	negative	negative	18-29	Kazakh	urban	50.3	57.2	299.58	1
2	2	2	2	2	1	2	Aktobe	842	negative	negative	40-59	other	rural	49.9	57.3	1063.27	11
1	2	2	2	2	1	2	Aktobe	843	negative	negative	60-88	Kazakh	urban	50.3	57.2	299.58	1
2	2	2	2	2	2	2	Aktobe	844	negative	positive	40-59	Kazakh	rural	50.7	56.5	1940.96	2
2	2	2	2	2	1	2	Aktobe	845	negative	negative	60-88	Kazakh	urban	50.3	57.2	299.58	1
2	2	2	2	1	1	2	Aktobe	846	negative	negative	40-59	Russian	urban	50.3	57.2	299.58	1
1	2	1	2	1	2	2	Aktobe	847	negative	negative	40-59	Kazakh	urban	50.3	57.2	299.58	1
2	2	2	2	2	2	1	Aktobe	848	negative	negative	18-29	Kazakh	urban	50.3	57.2	299.58	1
2	2	2	2	2	2	2	Aktobe	849	negative	negative	18-29	Kazakh	urban	50.3	57.2	299.58	1
1	2	1	2	2	2	2	Aktobe	850	negative	negative	40-59	Kazakh	rural	49.9	57.3	1063.27	11
2	2	2	2	2	1	2	Aktobe	851	negative	negative	40-59	Kazakh	rural	49.9	57.3	1063.27	11
2	2	2	2	2	2	1	Aktobe	852	negative	negative	40-59	Kazakh	urban	50.3	57.2	299.58	1
1	2	1	2	2	1	2	Aktobe	853	positive	positive	18-29	Kazakh	urban	50.3	57.2	299.58	1
2	2	2	2	2	2	2	Aktobe	854	negative	negative	30-39	Kazakh	urban	50.3	57.2	299.58	1
1	2	2	2	2	1	2	Aktobe	855	negative	negative	18-29	Kazakh	urban	50.3	57.2	299.58	1
1	2	2	2	2	2	1	Aktobe	856	negative	negative	40-59	Russian	rural	49.9	57.3	1063.27	11
1	2	2	2	2	2	2	Aktobe	857	negative	negative	40-59	Russian	urban	50.3	57.2	299.58	1
2	2	2	2	2	2	2	Aktobe	858	negative	negative	18-29	Kazakh	rural	50.7	56.5	1940.96	2
2	2	1	2	2	1	1	Aktobe	859	negative	negative	40-59	other	urban	50.3	57.2	299.58	1
1	2	2	2	2	2	2	Aktobe	860	positive	negative	60-88	Russian	urban	50.3	57.2	299.58	1
1	2	2	2	2	2	1	Aktobe	861	negative	negative	40-59	Russian	rural	49.9	57.3	1063.27	11
1	2	2	2	2	2	2	Aktobe	862	negative	negative	30-39	Kazakh	urban	50.3	57.2	299.58	1
1	2	2	2	2	1	1	Aktobe	863	negative	negative	60-88	Kazakh	urban	50.3	57.2	299.58	1
2	2	2	2	1	1	2	Aktobe	864	positive	negative	60-88	Kazakh	urban	50.3	57.2	299.58	1
2	2	2	2	2	1	2	Aktobe	865	negative	negative	30-39	Kazakh	urban	50.3	57.2	299.58	1
2	2	1	2	2	1	2	Aktobe	866	negative	negative	40-59	other	rural	50.7	56.5	1940.96	2
1	2	2	2	2	1	2	Aktobe	867	negative	negative	18-29	other	rural	50.7	56.5	1940.96	2
2	2	2	2	2	2	2	Aktobe	868	negative	negative	30-39	Russian	urban	50.3	57.2	299.58	1
2	2	1	2	2	1	2	Aktobe	869	negative	negative	40-59	Russian	rural	50.7	56.5	1940.96	2
1	2	2	2	2	2	2	Aktobe	870	negative	negative	40-59	other	rural	49.9	57.3	1063.27	11
1	2	2	2	2	2	2	Aktobe	871	negative	negative	60-88	Russian	rural	50.7	56.5	1940.96	2
2	2	2	2	2	1	2	Aktobe	872	negative	negative	30-39	Russian	rural	49.9	57.3	1063.27	11
1	2	2	2	2	2	2	Aktobe	873	negative	negative	18-29	Russian	rural	49.9	57.3	1063.27	11
1	2	2	2	2	1	2	Aktobe	874	negative	negative	40-59	other	rural	49.9	57.3	1063.27	11
1	2	2	2	2	1	1	Aktobe	875	negative	negative	40-59	other	rural	49.9	57.3	1063.27	11
2	2	2	2	2	2	2	Aktobe	876	negative	negative	40-59	other	rural	49.9	57.3	1063.27	11
2	2	2	2	2	1	2	Aktobe	877	negative	negative	40-59	other	rural	50.7	56.5	1940.96	2
2	2	2	2	2	1	2	Aktobe	878	negative	negative	60-88	other	urban	50.3	57.2	299.58	1
1	2	2	2	2	2	2	Aktobe	879	negative	negative	30-39	Kazakh	urban	50.3	57.2	299.58	1
2	2	2	2	2	1	1	Aktobe	880	positive	negative	30-39	Kazakh	urban	50.3	57.2	299.58	1
2	2	2	2	2	2	2	Aktobe	881	negative	negative	40-59	Russian	urban	50.3	57.2	299.58	1
1	2	2	2	2	2	2	Aktobe	882	negative	positive	40-59	Kazakh	urban	50.3	57.2	299.58	1
2	2	2	2	2	1	2	Aktobe	883	negative	negative	40-59	Russian	urban	50.3	57.2	299.58	1
1	2	1	2	1	2	1	Aktobe	884	negative	positive	40-59	Kazakh	rural	50.7	56.5	1940.96	2
2	2	2	2	2	1	2	Aktobe	885	negative	negative	40-59	Kazakh	rural	50.7	56.5	1940.96	2
2	2	1	2	1	1	2	Aktobe	886	positive	negative	40-59	Kazakh	rural	50.7	56.5	1940.96	2
1	2	2	2	2	2	2	Aktobe	887	negative	negative	40-59	Kazakh	rural	50.7	56.5	1940.96	2
1	2	2	2	2	2	2	Aktobe	888	negative	negative	18-29	Kazakh	rural	50.7	56.5	1940.96	2
2	2	1	2	2	1	2	Aktobe	889	negative	negative	40-59	Kazakh	rural	50.7	56.5	1940.96	2
2	2	2	2	2	2	2	Aktobe	890	negative	negative	30-39	Kazakh	rural	49.9	57.3	1063.27	11
2	2	2	2	1	2	2	Aktobe	891	negative	negative	60-88	Kazakh	rural	49.9	57.3	1063.27	11
2	2	2	2	2	2	2	Aktobe	892	negative	negative	60-88	Kazakh	urban	50.3	57.2	299.58	1
2	2	2	2	2	1	2	Aktobe	893	negative	negative	30-39	Kazakh	urban	50.3	57.2	299.58	1
2	2	2	2	2	1	2	Aktobe	894	negative	negative	60-88	Kazakh	urban	50.3	57.2	299.58	1
1	2	2	2	2	2	2	Aktobe	895	negative	negative	40-59	Kazakh	urban	50.3	57.2	299.58	1
2	2	2	2	2	2	2	Aktobe	896	negative	negative	18-29	Kazakh	rural	50.7	56.5	1940.96	2
2	2	2	2	2	2	2	Aktobe	897	negative	negative	18-29	Kazakh	urban	50.3	57.2	299.58	1
2	2	2	2	2	2	2	Aktobe	898	negative	negative	60-88	Russian	urban	50.3	57.2	299.58	1
1	2	2	2	2	2	2	Aktobe	899	negative	negative	30-39	Kazakh	rural	50.7	56.5	1940.96	2
2	2	2	2	2	2	2	Aktobe	900	negative	negative	30-39	Russian	urban	50.3	57.2	299.58	1
2	2	2	2	2	1	2	Aktobe	901	negative	negative	18-29	Kazakh	urban	50.3	57.2	299.58	1
2	2	1	2	2	1	2	Aktobe	902	positive	negative	40-59	Kazakh	rural	50.7	56.5	1940.96	2
2	2	2	2	1	1	2	Aktobe	903	negative	negative	30-39	Russian	rural	49.9	57.3	1063.27	11
2	2	2	2	1	2	2	Aktobe	904	negative	negative	40-59	Kazakh	rural	50.7	56.5	1940.96	2
2	2	2	2	2	1	2	Aktobe	905	negative	negative	40-59	other	urban	50.3	57.2	299.58	1
1	2	2	2	2	1	1	Aktobe	906	negative	negative	60-88	Kazakh	rural	50.7	56.5	1940.96	2
2	2	2	2	2	2	2	Aktobe	907	negative	negative	60-88	Russian	rural	50.7	56.5	1940.96	2
2	2	2	2	2	2	2	Aktobe	908	negative	negative	18-29	Kazakh	urban	50.3	57.2	299.58	1
2	2	2	2	2	1	2	Aktobe	909	negative	negative	40-59	Kazakh	urban	50.3	57.2	299.58	1
1	2	1	2	2	2	2	Aktobe	910	negative	negative	18-29	Kazakh	rural	49.9	57.3	1063.27	11
2	2	2	2	2	2	2	Aktobe	911	negative	negative	30-39	Kazakh	urban	50.3	57.2	299.58	1
2	2	2	2	2	2	2	Aktobe	912	negative	negative	40-59	Kazakh	rural	49.9	57.3	1063.27	11
2	2	2	2	1	2	2	Aktobe	913	positive	negative	30-39	Kazakh	urban	50.3	57.2	299.58	1
2	2	1	2	2	2	2	Aktobe	914	negative	negative	40-59	Kazakh	urban	50.3	57.2	299.58	1
2	2	2	2	2	2	1	Aktobe	915	negative	negative	40-59	Kazakh	rural	50.7	56.5	1940.96	2
2	2	1	2	2	1	2	Aktobe	916	negative	negative	60-88	other	rural	49.9	57.3	1063.27	11
2	2	2	2	2	2	2	Aktobe	917	negative	negative	40-59	Kazakh	urban	50.3	57.2	299.58	1
2	2	1	2	1	1	1	Aktobe	918	positive	negative	40-59	Kazakh	urban	50.3	57.2	299.58	1
1	2	2	2	2	1	1	Aktobe	919	negative	negative	60-88	other	rural	49.9	57.3	1063.27	11
2	2	2	2	2	2	2	Aktobe	920	negative	negative	30-39	Kazakh	rural	50.7	56.5	1940.96	2
1	2	2	2	2	2	1	Aktobe	921	negative	negative	60-88	Kazakh	urban	50.3	57.2	299.58	1
2	2	2	2	2	1	2	Aktobe	922	negative	negative	60-88	Kazakh	urban	50.3	57.2	299.58	1
2	2	2	2	2	2	2	Aktobe	923	negative	negative	60-88	Kazakh	urban	50.3	57.2	299.58	1
1	2	2	2	2	2	2	Aktobe	924	negative	negative	18-29	Russian	urban	50.3	57.2	299.58	1
2	2	2	2	1	2	2	Aktobe	925	negative	positive	18-29	Russian	rural	49.9	57.3	1063.27	11
1	2	2	2	2	1	2	Aktobe	926	negative	negative	60-88	Russian	urban	50.3	57.2	299.58	1
2	2	2	2	2	1	1	Aktobe	927	negative	positive	40-59	Russian	rural	50.7	56.5	1940.96	2
2	2	2	2	2	2	2	Aktobe	928	negative	negative	40-59	Kazakh	urban	50.3	57.2	299.58	1
2	2	1	2	2	1	2	Aktobe	929	negative	negative	30-39	Kazakh	urban	50.3	57.2	299.58	1
2	2	2	2	1	1	2	Aktobe	930	negative	negative	60-88	Kazakh	urban	50.3	57.2	299.58	1
1	2	2	2	2	2	2	Aktobe	931	negative	negative	60-88	Kazakh	urban	50.3	57.2	299.58	1
1	2	2	2	2	2	1	Aktobe	932	negative	negative	40-59	other	urban	50.3	57.2	299.58	1
2	2	2	2	2	2	2	Aktobe	933	negative	negative	18-29	Kazakh	urban	50.3	57.2	299.58	1
2	2	2	2	2	1	2	Aktobe	934	negative	negative	60-88	other	urban	50.3	57.2	299.58	1
1	2	2	2	2	1	2	Aktobe	935	negative	negative	40-59	Kazakh	urban	50.3	57.2	299.58	1
2	2	2	2	2	2	1	Aktobe	936	negative	negative	40-59	Kazakh	urban	50.3	57.2	299.58	1
1	2	2	2	2	2	2	Aktobe	937	negative	negative	40-59	Kazakh	rural	49.9	57.3	1063.27	11
2	2	2	2	2	2	2	Aktobe	938	negative	negative	18-29	Kazakh	urban	50.3	57.2	299.58	1
2	2	2	2	2	1	2	Aktobe	939	negative	negative	18-29	Kazakh	urban	50.3	57.2	299.58	1
2	2	2	2	2	2	2	Aktobe	940	negative	negative	60-88	Russian	rural	49.9	57.3	1063.27	11
2	2	2	2	2	1	2	Aktobe	941	negative	negative	60-88	Russian	urban	50.3	57.2	299.58	1
2	2	2	2	2	1	2	Aktobe	942	negative	negative	30-39	other	urban	50.3	57.2	299.58	1
2	2	2	2	2	1	1	Aktobe	943	negative	positive	30-39	Russian	urban	50.3	57.2	299.58	1
2	2	2	2	2	2	1	Aktobe	944	negative	negative	18-29	Kazakh	urban	50.3	57.2	299.58	1
2	2	2	2	2	1	1	Aktobe	945	negative	negative	40-59	Russian	rural	49.9	57.3	1063.27	11
1	2	2	2	2	1	1	Aktobe	946	negative	negative	40-59	Russian	urban	50.3	57.2	299.58	1
2	2	2	2	2	1	2	Aktobe	947	negative	negative	60-88	Kazakh	urban	50.3	57.2	299.58	1
1	2	1	2	2	1	2	Aktobe	948	negative	positive	40-59	Kazakh	urban	50.3	57.2	299.58	1
2	2	1	2	1	1	2	Aktobe	949	negative	negative	60-88	Kazakh	urban	50.3	57.2	299.58	1
2	2	2	2	2	1	2	Aktobe	950	negative	negative	30-39	other	rural	50.7	56.5	1940.96	2
1	2	1	2	2	1	2	Aktobe	951	negative	negative	18-29	Russian	urban	50.3	57.2	299.58	1
2	2	2	2	2	2	2	Aktobe	952	negative	negative	40-59	Kazakh	urban	50.3	57.2	299.58	1
2	2	2	2	2	1	2	Aktobe	953	negative	negative	40-59	other	rural	49.9	57.3	1063.27	11
2	2	2	2	2	1	2	Aktobe	954	negative	positive	60-88	other	rural	49.9	57.3	1063.27	11
2	2	2	2	2	2	2	Aktobe	955	negative	negative	60-88	Kazakh	urban	50.3	57.2	299.58	1
2	2	2	2	2	2	1	Aktobe	956	positive	negative	40-59	Kazakh	urban	50.3	57.2	299.58	1
1	2	2	2	2	2	2	Aktobe	957	negative	negative	18-29	Kazakh	urban	50.3	57.2	299.58	1
1	2	2	2	2	2	2	Aktobe	958	negative	negative	30-39	Kazakh	urban	50.3	57.2	299.58	1
1	2	2	2	2	1	1	Aktobe	959	negative	negative	40-59	Kazakh	rural	49.9	57.3	1063.27	11
2	2	1	2	2	1	2	Aktobe	960	negative	positive	60-88	Kazakh	urban	50.3	57.2	299.58	1
2	2	2	2	2	2	2	Aktobe	961	negative	negative	60-88	Kazakh	rural	49.9	57.3	1063.27	11
2	2	2	2	1	1	1	Aktobe	962	negative	negative	30-39	Kazakh	urban	50.3	57.2	299.58	1
2	2	2	2	2	1	2	Aktobe	963	positive	negative	40-59	Kazakh	rural	49.9	57.3	1063.27	11
2	2	2	2	2	2	1	Aktobe	964	negative	negative	40-59	Kazakh	rural	49.9	57.3	1063.27	11
2	2	2	2	2	2	2	Aktobe	965	negative	negative	40-59	Kazakh	urban	50.3	57.2	299.58	1
2	2	2	2	2	2	2	Aktobe	966	negative	negative	60-88	Russian	rural	50.7	56.5	1940.96	2
1	2	2	2	2	2	2	Aktobe	967	negative	negative	40-59	Kazakh	rural	50.7	56.5	1940.96	2
2	2	2	2	1	1	2	Aktobe	968	negative	positive	40-59	Kazakh	urban	50.3	57.2	299.58	1
2	2	1	2	2	1	1	Aktobe	969	negative	negative	40-59	Kazakh	rural	50.7	56.5	1940.96	2
2	2	2	2	2	2	2	Aktobe	970	negative	negative	60-88	Russian	rural	49.9	57.3	1063.27	11
1	2	2	2	2	2	1	Aktobe	971	negative	negative	40-59	Kazakh	rural	49.9	57.3	1063.27	11
2	2	2	2	2	2	2	Aktobe	972	negative	negative	40-59	Kazakh	urban	50.3	57.2	299.58	1
2	2	1	2	1	1	2	Aktobe	973	negative	negative	40-59	Russian	urban	50.3	57.2	299.58	1
2	2	2	2	2	1	2	Aktobe	974	negative	negative	60-88	Kazakh	urban	50.3	57.2	299.58	1
1	2	2	2	2	1	2	Aktobe	975	negative	negative	40-59	Kazakh	rural	50.7	56.5	1940.96	2
2	2	2	2	2	1	2	Aktobe	976	negative	negative	40-59	Kazakh	urban	50.3	57.2	299.58	1
2	2	2	2	2	2	1	Aktobe	977	negative	negative	40-59	Kazakh	urban	50.3	57.2	299.58	1
2	2	1	2	2	1	2	Aktobe	978	negative	negative	40-59	Kazakh	urban	50.3	57.2	299.58	1
2	2	2	2	2	1	1	Aktobe	979	negative	negative	30-39	Kazakh	rural	50.7	56.5	1940.96	2
1	2	2	2	2	2	2	Aktobe	980	negative	negative	60-88	Kazakh	urban	50.3	57.2	299.58	1
2	2	2	2	2	1	2	Aktobe	981	negative	negative	60-88	Kazakh	urban	50.3	57.2	299.58	1
2	2	2	2	2	2	1	Aktobe	982	negative	negative	40-59	Kazakh	urban	50.3	57.2	299.58	1
2	2	2	2	1	1	2	Aktobe	983	negative	negative	40-59	Kazakh	rural	50.7	56.5	1940.96	2
2	2	2	2	2	1	2	Aktobe	984	negative	negative	18-29	Kazakh	urban	50.3	57.2	299.58	1
1	2	2	2	2	2	2	Aktobe	985	negative	negative	40-59	Kazakh	rural	50.7	56.5	1940.96	2
2	2	1	2	2	1	2	Aktobe	986	negative	negative	40-59	Kazakh	urban	50.3	57.2	299.58	1
1	2	2	2	2	2	1	Aktobe	987	negative	negative	18-29	Kazakh	rural	49.9	57.3	1063.27	11
1	2	2	2	2	1	2	Aktobe	988	negative	negative	40-59	Kazakh	urban	50.3	57.2	299.58	1
1	2	2	2	2	1	2	Aktobe	989	negative	negative	30-39	Kazakh	rural	49.9	57.3	1063.27	11
2	2	2	2	2	2	2	Aktobe	990	negative	negative	18-29	Kazakh	urban	50.3	57.2	299.58	1
2	2	2	2	2	1	2	Aktobe	991	positive	negative	40-59	Kazakh	rural	49.9	57.3	1063.27	11
1	2	2	2	2	1	2	Aktobe	992	negative	negative	30-39	Kazakh	rural	50.7	56.5	1940.96	2
2	2	2	2	2	2	2	Aktobe	993	negative	negative	40-59	Kazakh	urban	50.3	57.2	299.58	1
2	2	2	2	2	2	1	Aktobe	994	negative	negative	18-29	Kazakh	urban	50.3	57.2	299.58	1
2	2	2	2	2	1	2	Aktobe	995	negative	negative	60-88	Russian	urban	50.3	57.2	299.58	1
2	2	2	2	2	1	2	Aktobe	996	negative	negative	40-59	other	rural	49.9	57.3	1063.27	11
2	2	2	2	2	2	2	Aktobe	997	negative	negative	30-39	Russian	urban	50.3	57.2	299.58	1
2	2	2	2	2	2	2	Aktobe	998			18-29	Kazakh	urban	50.3	57.2	299.58	1
2	2	2	2	2	1	2	Aktobe	999	negative	negative	60-88	Kazakh	rural	49.9	57.3	1063.27	11
2	2	2	2	2	2	2	Aktobe	1000	negative	negative	30-39	Kazakh	rural	49.9	57.3	1063.27	11
2	2	2	2	2	2	2	Aktobe	1001	negative	negative	40-59	Kazakh	urban	50.3	57.2	299.58	1
1	2	2	2	2	2	2	Aktobe	1002	negative	negative	60-88	Kazakh	urban	50.3	57.2	299.58	1
1	2	2	2	2	1	1	Aktobe	1003	negative	negative	40-59	Kazakh	rural	50.7	56.5	1940.96	2
2	2	2	2	2	1	1	Aktobe	1004	negative	negative	60-88	other	rural	50.7	56.5	1940.96	2
2	2	2	2	2	1	2	Aktobe	1005	negative	negative	40-59	Kazakh	urban	50.3	57.2	299.58	1
1	2	2	2	2	2	2	Aktobe	1006	negative	negative	60-88	other	urban	50.3	57.2	299.58	1
2	2	2	2	2	2	2	Aktobe	1007	negative	negative	60-88	other	urban	50.3	57.2	299.58	1
1	2	2	2	2	1	2	Aktobe	1008	negative	negative	40-59	other	rural	50.7	56.5	1940.96	2
1	2	2	2	2	2	2	Aktobe	1009	negative	negative	18-29	Kazakh	urban	50.3	57.2	299.58	1
2	2	2	2	2	2	2	Aktobe	1010	negative	negative	30-39	other	urban	50.3	57.2	299.58	1
2	2	2	2	1	1	2	Aktobe	1011	negative	negative	40-59	Kazakh	urban	50.3	57.2	299.58	1
2	2	1	2	2	2	2	Aktobe	1012	negative	negative	40-59	Kazakh	rural	49.9	57.3	1063.27	11
2	2	2	2	2	2	2	Aktobe	1013	negative	negative	40-59	Kazakh	urban	50.3	57.2	299.58	1
2	2	2	2	2	2	2	Aktobe	1014	negative	negative	40-59	Kazakh	rural	49.9	57.3	1063.27	11
1	2	2	2	2	1	2	Aktobe	1015	negative	negative	40-59	other	urban	50.3	57.2	299.58	1
1	2	2	2	2	2	2	Aktobe	1016	negative	negative	30-39	other	rural	49.9	57.3	1063.27	11
2	2	2	2	2	2	2	Aktobe	1017	negative	negative	30-39	Kazakh	rural	50.7	56.5	1940.96	2
2	2	2	2	2	1	2	Aktobe	1018	negative	negative	40-59	Kazakh	rural	50.7	56.5	1940.96	2
2	2	2	2	2	1	2	Aktobe	1019	negative	negative	60-88	Russian	rural	49.9	57.3	1063.27	11
2	2	1	2	1	1	2	Aktobe	1020	negative	negative	40-59	other	urban	50.3	57.2	299.58	1
1	2	2	2	2	2	2	Aktobe	1021	negative	negative	40-59	other	urban	50.3	57.2	299.58	1
2	2	1	2	2	1	2	Aktobe	1022	negative	negative	40-59	Kazakh	urban	50.3	57.2	299.58	1
1	2	2	2	2	2	2	Aktobe	1023	negative	negative	40-59	Kazakh	rural	49.9	57.3	1063.27	11
2	2	2	2	2	1	2	Aktobe	1024	negative	negative	40-59	Kazakh	rural	49.9	57.3	1063.27	11
1	2	2	2	2	1	1	Aktobe	1025	negative	negative	40-59	Kazakh	rural	49.9	57.3	1063.27	11
1	2	2	2	2	2	2	Aktobe	1026	negative	negative	40-59	Kazakh	rural	49.9	57.3	1063.27	11
1	2	2	2	2	1	2	Aktobe	1027	negative	negative	60-88	Kazakh	urban	50.3	57.2	299.58	1
2	2	2	2	2	1	2	Aktobe	1028	negative	positive	60-88	Kazakh	urban	50.3	57.2	299.58	1
1	2	2	2	2	2	2	Aktobe	1029	negative	negative	40-59	Kazakh	urban	50.3	57.2	299.58	1
2	2	2	2	2	1	2	Aktobe	1030	negative	negative	40-59	Kazakh	urban	50.3	57.2	299.58	1
2	2	2	2	2	2	2	Aktobe	1031	negative	negative	60-88	Kazakh	urban	50.3	57.2	299.58	1
1	2	2	2	2	2	2	Aktobe	1032	negative	negative	40-59	Kazakh	rural	50.7	56.5	1940.96	2
1	2	2	2	2	2	2	Aktobe	1033	negative	negative	40-59	Kazakh	rural	50.7	56.5	1940.96	2
1	2	2	2	2	2	1	Aktobe	1034	negative	negative	18-29	Kazakh	urban	50.3	57.2	299.58	1
1	2	2	2	2	2	2	Aktobe	1035	positive	negative	30-39	Kazakh	rural	50.7	56.5	1940.96	2
1	2	2	2	2	2	1	Aktobe	1036	negative	negative	60-88	Kazakh	urban	50.3	57.2	299.58	1
2	2	1	2	2	1	2	Aktobe	1037	positive	negative	60-88	Kazakh	urban	50.3	57.2	299.58	1
2	2	2	2	2	2	2	Aktobe	1038	negative	negative	30-39	Kazakh	rural	50.7	56.5	1940.96	2
2	2	2	2	2	2	2	Aktobe	1039	negative	negative	40-59	Kazakh	rural	50.7	56.5	1940.96	2
2	2	1	2	2	1	2	Aktobe	1040	negative	negative	40-59	Kazakh	rural	50.7	56.5	1940.96	2
2	2	2	2	2	1	2	Aktobe	1041	negative	negative	40-59	Kazakh	rural	50.7	56.5	1940.96	2
2	2	2	2	2	2	1	Aktobe	1042	negative	negative	40-59	Kazakh	urban	50.3	57.2	299.58	1
2	2	1	2	2	1	2	Aktobe	1043	positive	negative	30-39	Kazakh	urban	50.3	57.2	299.58	1
2	2	2	2	2	1	2	Aktobe	1044	negative	negative	60-88	Kazakh	urban	50.3	57.2	299.58	1
2	2	1	2	2	1	2	Aktobe	1045	negative	negative	40-59	Kazakh	urban	50.3	57.2	299.58	1
2	2	2	2	2	1	2	Aktobe	1046	negative	negative	40-59	Kazakh	rural	49.9	57.3	1063.27	11
2	2	2	2	2	2	2	Aktobe	1047	negative	negative	18-29	Kazakh	urban	50.3	57.2	299.58	1
2	2	2	2	2	1	2	Aktobe	1048	negative	negative	40-59	Kazakh	rural	49.9	57.3	1063.27	11
2	2	2	2	2	2	2	Aktobe	1049	negative	negative	30-39	Kazakh	urban	50.3	57.2	299.58	1
2	2	2	2	2	2	2	Aktobe	1050	positive	negative	18-29	Kazakh	urban	50.3	57.2	299.58	1
1	2	2	2	2	1	2	Aktobe	1051	positive	negative	40-59	Kazakh	urban	50.3	57.2	299.58	1
2	2	2	2	2	2	2	Aktobe	1052	negative	negative	40-59	Kazakh	urban	50.3	57.2	299.58	1
1	2	2	2	2	2	2	Aktobe	1053	negative	negative	30-39	Kazakh	rural	50.7	56.5	1940.96	2
2	2	2	2	2	2	2	Aktobe	1054	negative	negative	40-59	Kazakh	rural	50.7	56.5	1940.96	2
2	2	2	2	2	1	2	Aktobe	1055	negative	negative	60-88	Kazakh	urban	50.3	57.2	299.58	1
2	2	2	2	2	2	2	Aktobe	1056	negative	negative	18-29	Kazakh	urban	50.3	57.2	299.58	1
2	2	2	2	2	2	2	Aktobe	1057	negative	negative	40-59	other	rural	50.7	56.5	1940.96	2
1	2	2	2	2	2	1	Aktobe	1058	negative	negative	30-39	Kazakh	urban	50.3	57.2	299.58	1
2	2	1	2	2	2	2	Aktobe	1059	negative	negative	40-59	Kazakh	urban	50.3	57.2	299.58	1
2	2	2	2	2	2	2	Aktobe	1060	negative	negative	18-29	Kazakh	urban	50.3	57.2	299.58	1
2	2	2	2	2	2	2	Aktobe	1061	negative	negative	40-59	Kazakh	urban	50.3	57.2	299.58	1
1	2	2	2	2	1	2	Aktobe	1062	negative	negative	30-39	Kazakh	rural	50.7	56.5	1940.96	2
2	2	2	2	2	2	2	Aktobe	1063	negative	negative	30-39	Kazakh	rural	50.7	56.5	1940.96	2
2	2	2	2	2	2	2	Aktobe	1064	negative	negative	40-59	Kazakh	urban	50.3	57.2	299.58	1
2	2	2	2	1	1	2	Aktobe	1065	negative	negative	40-59	Kazakh	urban	50.3	57.2	299.58	1
2	2	2	2	2	1	2	Aktobe	1066	negative	negative	40-59	Kazakh	urban	50.3	57.2	299.58	1
2	2	2	2	2	1	2	Aktobe	1067	negative	negative	40-59	Kazakh	rural	49.9	57.3	1063.27	11
2	2	2	2	2	2	1	Aktobe	1068	negative	negative	30-39	Kazakh	rural	50.7	56.5	1940.96	2
2	2	2	2	2	1	2	Aktobe	1069	negative	negative	40-59	Kazakh	urban	50.3	57.2	299.58	1
1	2	2	2	2	1	2	Aktobe	1070	negative	positive	60-88	Kazakh	urban	50.3	57.2	299.58	1
2	2	2	2	2	1	2	Aktobe	1071	negative	negative	40-59	Kazakh	rural	49.9	57.3	1063.27	11
2	2	2	2	2	2	2	Aktobe	1072	negative	negative	18-29	Kazakh	rural	50.7	56.5	1940.96	2
2	2	2	2	2	1	2	Aktobe	1073	negative	negative	60-88	Kazakh	urban	50.3	57.2	299.58	1
2	2	1	2	2	1	2	Aktobe	1074	negative	negative	18-29	Kazakh	urban	50.3	57.2	299.58	1
2	2	2	2	2	2	2	Aktobe	1075	negative	negative	40-59	Kazakh	urban	50.3	57.2	299.58	1
1	2	2	2	2	2	2	Aktobe	1076	negative	negative	40-59	Kazakh	urban	50.3	57.2	299.58	1
2	2	2	2	2	1	2	Aktobe	1077	negative	negative	40-59	other	rural	49.9	57.3	1063.27	11
2	2	2	2	2	1	2	Aktobe	1078	negative	negative	18-29	Kazakh	rural	50.7	56.5	1940.96	2
1	2	2	2	2	1	2	Aktobe	1079	negative	negative	18-29	Kazakh	rural	50.7	56.5	1940.96	2
2	2	2	2	2	2	2	Aktobe	1080	negative	negative	18-29	Kazakh	urban	50.3	57.2	299.58	1
2	2	2	2	2	1	1	Aktobe	1081	negative	negative	40-59	Kazakh	urban	50.3	57.2	299.58	1
1	2	2	2	2	2	2	Aktobe	1082	negative	negative	18-29	Kazakh	urban	50.3	57.2	299.58	1
2	2	2	2	2	2	2	Aktobe	1083	negative	negative	60-88	Russian	urban	50.3	57.2	299.58	1
2	2	1	2	2	2	2	Aktobe	1084	negative	negative	40-59	Kazakh	urban	50.3	57.2	299.58	1
2	2	2	2	1	2	2	Aktobe	1085	negative	negative	40-59	Kazakh	urban	50.3	57.2	299.58	1
2	2	2	2	2	2	2	Aktobe	1086	negative	negative	40-59	Kazakh	rural	49.9	57.3	1063.27	11
1	2	2	2	2	1	2	Aktobe	1087	negative	negative	60-88	Russian	rural	50.7	56.5	1940.96	2
1	2	2	2	2	2	2	Aktobe	1088	negative	negative	30-39	Russian	rural	49.9	57.3	1063.27	11
2	2	2	2	2	2	1	Aktobe	1089	negative	negative	40-59	Russian	rural	49.9	57.3	1063.27	11
2	2	2	2	1	2	2	Aktobe	1090	negative	negative	40-59	Russian	rural	49.9	57.3	1063.27	11
2	2	2	2	2	2	2	Aktobe	1091	negative	negative	40-59	other	urban	50.3	57.2	299.58	1
2	2	2	2	2	1	2	Aktobe	1092	negative	negative	40-59	Russian	rural	49.9	57.3	1063.27	11
2	2	2	2	2	2	2	Aktobe	1093	negative	negative	30-39	other	rural	49.9	57.3	1063.27	11
1	2	2	2	2	2	1	Aktobe	1094	negative	positive	40-59	Russian	rural	49.9	57.3	1063.27	11
2	2	2	2	2	1	2	Aktobe	1095	negative	negative	40-59	Russian	rural	49.9	57.3	1063.27	11
2	2	2	2	2	2	2	Aktobe	1096		negative	60-88	Russian	rural	49.9	57.3	1063.27	11
2	2	1	2	2	1	2	Aktobe	1097	positive	negative	30-39	other	rural	49.9	57.3	1063.27	11
1	2	2	2	2	1	2	Aktobe	1098	negative	positive	18-29	other	rural	49.9	57.3	1063.27	11
2	2	2	2	2	1	2	Aktobe	1099	negative	negative	40-59	Kazakh	urban	50.3	57.2	299.58	1
2	2	1	2	2	1	2	Aktobe	1100	negative	negative	40-59	Russian	rural	49.9	57.3	1063.27	11
2	2	2	2	2	2	1	Aktobe	1101	negative	negative	30-39	Kazakh	urban	50.3	57.2	299.58	1
2	2	2	2	2	2	2	Aktobe	1102	negative	negative	40-59	Russian	rural	49.9	57.3	1063.27	11
2	2	2	2	2	1	2	Aktobe	1103	negative	negative	40-59	Russian	rural	49.9	57.3	1063.27	11
2	1	2	2	1	2	2	Aktobe	1104	negative	negative	40-59	Kazakh	urban	50.3	57.2	299.58	1
1	2	2	2	2	1	2	Aktobe	1105	negative	negative	18-29	Kazakh	urban	50.3	57.2	299.58	1
2	2	2	2	2	2	2	Aktobe	1106	negative	negative	18-29	Kazakh	urban	50.3	57.2	299.58	1
2	2	2	2	2	2	2	Aktobe	1107	negative	negative	18-29	Kazakh	urban	50.3	57.2	299.58	1
1	2	2	2	2	2	2	Aktobe	1108	negative	positive	40-59	Kazakh	urban	50.3	57.2	299.58	1
1	2	2	2	2	1	1	Aktobe	1109	negative	positive	60-88	Kazakh	rural	49.9	57.3	1063.27	11
2	2	2	2	2	2	2	Aktobe	1110			40-59	Kazakh	urban	50.3	57.2	299.58	1
1	2	2	2	2	1	2	Aktobe	1111	negative	negative	60-88	Kazakh	rural	50.7	56.5	1940.96	2
2	2	2	2	2	2	2	Aktobe	1112	negative	negative	18-29	Kazakh	urban	50.3	57.2	299.58	1
2	2	2	2	2	1	2	Aktobe	1113	negative	negative	18-29	Kazakh	rural	49.9	57.3	1063.27	11
2	2	2	2	2	1	2	Aktobe	1114	negative	negative	40-59	Russian	rural	50.7	56.5	1940.96	2
2	2	2	2	2	1	2	Aktobe	1115	negative	negative	60-88	Russian	urban	50.3	57.2	299.58	1
2	2	1	2	2	1	2	Aktobe	1116	negative	negative	60-88	Kazakh	rural	49.9	57.3	1063.27	11
2	2	2	2	2	1	2	Aktobe	1117	negative	negative	30-39	Kazakh	urban	50.3	57.2	299.58	1
2	2	2	2	1	1	2	Aktobe	1118	negative	negative	40-59	other	rural	49.9	57.3	1063.27	11
1	2	2	2	2	2	2	Aktobe	1119	negative	negative	40-59	Russian	rural	49.9	57.3	1063.27	11
2	2	2	2	2	1	1	Aktobe	1120	negative	negative	40-59	other	rural	49.9	57.3	1063.27	11
1	2	2	2	1	1	2	Aktobe	1121	negative	negative	40-59	Kazakh	rural	49.9	57.3	1063.27	11
2	2	2	2	2	1	2	Aktobe	1122	negative	negative	30-39	Kazakh	urban	50.3	57.2	299.58	1
2	2	2	2	2	1	2	Aktobe	1123	negative	positive	40-59	Kazakh	urban	50.3	57.2	299.58	1
2	2	2	2	2	1	2	Aktobe	1124	negative	negative	40-59	Kazakh	rural	50.7	56.5	1940.96	2
2	2	2	2	2	1	2	Aktobe	1125	negative	negative	40-59	Russian	rural	49.9	57.3	1063.27	11
1	2	1	2	2	1	2	Aktobe	1126	negative	negative	40-59	Kazakh	urban	50.3	57.2	299.58	1
2	2	2	2	2	1	1	Aktobe	1127	negative	negative	40-59	other	urban	50.3	57.2	299.58	1
2	2	2	2	2	2	1	Aktobe	1128	negative	negative	40-59	Russian	urban	50.3	57.2	299.58	1
2	2	1	2	2	2	2	Aktobe	1129	negative	negative	30-39	Kazakh	urban	50.3	57.2	299.58	1
1	2	2	2	2	2	2	Aktobe	1130	positive	negative	18-29	Kazakh	urban	50.3	57.2	299.58	1
1	2	2	2	2	2	2	Aktobe	1131	negative	negative	18-29	Kazakh	urban	50.3	57.2	299.58	1
2	2	1	2	2	2	2	Aktobe	1132	negative	positive	40-59	Kazakh	rural	49.9	57.3	1063.27	11
2	2	2	2	2	1	2	Aktobe	1133	negative	negative	30-39	Kazakh	rural	50.7	56.5	1940.96	2
1	2	2	2	2	2	2	Aktobe	1134	negative	negative	60-88	Kazakh	rural	50.7	56.5	1940.96	2
2	2	1	2	2	2	2	Aktobe	1135	negative	negative	60-88	Kazakh	rural	50.7	56.5	1940.96	2
2	2	2	2	2	2	2	Aktobe	1136	negative	negative	40-59	Kazakh	urban	50.3	57.2	299.58	1
1	2	2	2	2	2	2	Aktobe	1137	negative	negative	40-59	Kazakh	urban	50.3	57.2	299.58	1
2	2	2	2	2	2	2	Aktobe	1138	negative	negative	18-29	Kazakh	urban	50.3	57.2	299.58	1
1	2	2	2	2	1	2	Aktobe	1139	negative	negative	60-88	Kazakh	urban	50.3	57.2	299.58	1
2	2	2	2	1	2	2	Aktobe	1140	negative	negative	40-59	Kazakh	urban	50.3	57.2	299.58	1
2	2	2	2	1	1	2	Aktobe	1141	negative	negative	40-59	Kazakh	rural	50.7	56.5	1940.96	2
2	2	1	2	2	1	1	Aktobe	1142	negative	negative	30-39	Kazakh	urban	50.3	57.2	299.58	1
2	2	2	2	2	2	2	Aktobe	1143	negative	negative	30-39	Kazakh	urban	50.3	57.2	299.58	1
2	2	2	2	2	2	2	Aktobe	1144	positive	negative	60-88	other	urban	50.3	57.2	299.58	1
2	2	2	2	2	1	2	Aktobe	1145	negative	positive	40-59	Kazakh	urban	50.3	57.2	299.58	1
2	2	2	2	2	2	2	Aktobe	1146	negative	positive	40-59	Russian	rural	49.9	57.3	1063.27	11
2	2	2	2	1	2	2	Aktobe	1147	negative	negative	40-59	Kazakh	urban	50.3	57.2	299.58	1
2	2	2	2	2	2	1	Aktobe	1148	positive	negative	18-29	Kazakh	urban	50.3	57.2	299.58	1
2	2	2	2	2	1	2	Aktobe	1149	negative	negative	40-59	Kazakh	urban	50.3	57.2	299.58	1
2	2	1	2	2	2	2	Aktobe	1150	negative	negative	40-59	Kazakh	rural	50.7	56.5	1940.96	2
1	2	2	2	2	1	2	Aktobe	1151	negative	negative	60-88	Kazakh	urban	50.3	57.2	299.58	1
2	2	2	2	2	1	2	Aktobe	1152	negative	negative	18-29	Kazakh	urban	50.3	57.2	299.58	1
2	2	2	2	2	1	2	Aktobe	1153	negative	negative	60-88	Kazakh	urban	50.3	57.2	299.58	1
2	2	2	2	2	1	1	Aktobe	1154	negative	positive	30-39	Russian	urban	50.3	57.2	299.58	1
2	2	2	2	2	2	2	Aktobe	1155	negative	negative	30-39	Kazakh	rural	49.9	57.3	1063.27	11
1	2	2	2	2	1	2	Aktobe	1156	negative	negative	30-39	Kazakh	urban	50.3	57.2	299.58	1
2	2	2	2	2	1	2	Aktobe	1157	negative	negative	40-59	Kazakh	urban	50.3	57.2	299.58	1
2	2	2	2	2	1	2	Aktobe	1158	negative	negative	30-39	Kazakh	urban	50.3	57.2	299.58	1
2	2	1	1	2	1	1	Aktobe	1159	negative	negative	40-59	Kazakh	urban	50.3	57.2	299.58	1
2	2	2	2	2	2	2	Aktobe	1160	negative	negative	30-39	Kazakh	urban	50.3	57.2	299.58	1
1	2	2	2	2	1	2	Aktobe	1161	positive	negative	60-88	Kazakh	urban	50.3	57.2	299.58	1
2	2	2	2	2	2	2	Aktobe	1162	negative	negative	18-29	Kazakh	urban	50.3	57.2	299.58	1
2	2	2	2	2	1	2	Aktobe	1163	negative	negative	40-59	Kazakh	rural	50.7	56.5	1940.96	2
2	2	2	2	1	2	2	Aktobe	1164	negative	negative	30-39	Kazakh	urban	50.3	57.2	299.58	1
2	2	2	2	2	2	2	Aktobe	1165	negative	negative	30-39	Kazakh	rural	50.7	56.5	1940.96	2
2	2	2	2	2	1	2	Aktobe	1166	negative	positive	60-88	Kazakh	urban	50.3	57.2	299.58	1
1	2	1	2	2	1	2	Aktobe	1167	positive	negative	60-88	Kazakh	urban	50.3	57.2	299.58	1
2	2	2	2	2	1	2	Aktobe	1168	negative	negative	60-88	Kazakh	urban	50.3	57.2	299.58	1
2	2	2	2	2	2	1	Aktobe	1169	negative	negative	40-59	Kazakh	rural	49.9	57.3	1063.27	11
1	2	2	2	2	2	2	Aktobe	1170	negative	negative	18-29	Kazakh	urban	50.3	57.2	299.58	1
2	2	1	2	2	2	2	Aktobe	1171	negative	positive	40-59	Kazakh	urban	50.3	57.2	299.58	1
2	2	2	2	2	2	2	Aktobe	1172	negative	negative	40-59	Kazakh	rural	49.9	57.3	1063.27	11
2	2	2	2	2	2	1	Aktobe	1173	negative	negative	18-29	Kazakh	rural	49.9	57.3	1063.27	11
2	2	1	2	2	1	2	Aktobe	1174	negative	positive	60-88	Kazakh	rural	50.7	56.5	1940.96	2
2	2	2	2	2	2	1	Aktobe	1175	negative	negative	40-59	Kazakh	urban	50.3	57.2	299.58	1
2	2	2	2	2	2	2	Aktobe	1176	negative	negative	40-59	Kazakh	urban	50.3	57.2	299.58	1
2	2	1	2	2	1	2	Aktobe	1177	negative	negative	40-59	Kazakh	urban	50.3	57.2	299.58	1
2	2	2	2	2	2	2	Aktobe	1178	negative	negative	40-59	Kazakh	urban	50.3	57.2	299.58	1
2	2	2	2	2	2	2	Aktobe	1179	negative	negative	40-59	Kazakh	urban	50.3	57.2	299.58	1
2	2	2	2	2	1	2	Aktobe	1180	negative	negative	40-59	Kazakh	urban	50.3	57.2	299.58	1
2	2	1	2	2	1	2	Aktobe	1181	negative	negative	40-59	Kazakh	rural	50.7	56.5	1940.96	2
2	2	2	2	2	2	2	Aktobe	1182	negative	negative	40-59	Kazakh	urban	50.3	57.2	299.58	1
1	2	2	2	2	1	1	Aktobe	1183	negative	negative	60-88	Kazakh	urban	50.3	57.2	299.58	1
2	2	2	2	2	2	2	Aktobe	1184	negative	negative	40-59	Kazakh	urban	50.3	57.2	299.58	1
2	2	2	2	2	2	2	Aktobe	1185	positive	negative	60-88	Kazakh	rural	50.7	56.5	1940.96	2
1	2	2	2	2	1	2	Aktobe	1186	negative	negative	40-59	Russian	rural	49.9	57.3	1063.27	11
1	2	2	2	2	2	2	Aktobe	1187	negative	negative	40-59	Russian	rural	49.9	57.3	1063.27	11
2	2	2	2	2	1	1	Aktobe	1188	negative	negative	40-59	Kazakh	urban	50.3	57.2	299.58	1
2	2	2	2	2	1	2	Aktobe	1189	negative	negative	60-88	Kazakh	urban	50.3	57.2	299.58	1
2	2	2	2	2	2	2	Aktobe	1190	negative	negative	18-29	Kazakh	rural	49.9	57.3	1063.27	11
1	2	2	2	2	2	2	Aktobe	1191	positive	negative	18-29	Kazakh	rural	49.9	57.3	1063.27	11
1	2	2	2	2	2	2	Aktobe	1192	negative	negative	40-59	Russian	urban	50.3	57.2	299.58	1
2	2	2	2	2	1	1	Aktobe	1193	negative	negative	18-29	Kazakh	urban	50.3	57.2	299.58	1
2	2	1	2	2	1	2	Aktobe	1194	negative	negative	40-59	Kazakh	urban	50.3	57.2	299.58	1
1	2	2	2	2	1	2	Aktobe	1195	negative	negative	40-59	Kazakh	rural	50.7	56.5	1940.96	2
2	2	2	2	2	1	2	Aktobe	1196	negative	negative	40-59	Kazakh	rural	50.7	56.5	1940.96	2
2	2	2	2	2	1	2	Aktobe	1197	negative	negative	18-29	Kazakh	urban	50.3	57.2	299.58	1
2	2	2	2	2	1	1	Aktobe	1198	negative	negative	40-59	Kazakh	rural	49.9	57.3	1063.27	11
2	2	2	2	2	2	1	Aktobe	1199	negative	negative	30-39	Kazakh	urban	50.3	57.2	299.58	1
2	2	2	2	2	2	2	Aktobe	1200	negative	negative	30-39	other	rural	50.7	56.5	1940.96	2
2	2	1	2	2	2	1	Aktobe	1201	negative	negative	18-29	Kazakh	urban	50.3	57.2	299.58	1
2	2	2	2	2	2	2	Aktobe	1202	negative	negative	40-59	Kazakh	rural	50.7	56.5	1940.96	2
2	2	2	2	2	2	2	Aktobe	1203	negative	negative	40-59	other	urban	50.3	57.2	299.58	1
2	2	2	2	2	1	2	Aktobe	1204	negative	negative	40-59	Kazakh	urban	50.3	57.2	299.58	1
2	2	2	2	2	1	2	Aktobe	1205	negative	negative	30-39	Russian	rural	49.9	57.3	1063.27	11
2	2	1	2	2	1	2	Aktobe	1206	negative	negative	40-59	Russian	urban	50.3	57.2	299.58	1
2	2	2	2	2	2	2	Aktobe	1207	negative	negative	30-39	Russian	rural	49.9	57.3	1063.27	11
2	2	2	2	2	2	1	Aktobe	1208	negative	negative	40-59	Russian	urban	50.3	57.2	299.58	1
1	2	2	2	2	1	2	Aktobe	1209	negative	negative	18-29	Kazakh	rural	50.7	56.5	1940.96	2
2	2	2	2	2	2	2	Aktobe	1210	negative	negative	40-59	Kazakh	rural	50.7	56.5	1940.96	2
2	2	1	2	2	1	2	Aktobe	1211	negative	negative	40-59	other	rural	49.9	57.3	1063.27	11
2	2	2	2	2	2	2	Aktobe	1212	negative	negative	40-59	Russian	rural	50.7	56.5	1940.96	2
1	2	2	2	2	1	2	Aktobe	1213	positive	negative	40-59	Kazakh	rural	50.7	56.5	1940.96	2
2	2	1	2	2	1	2	Aktobe	1214	negative	negative	60-88	Kazakh	urban	50.3	57.2	299.58	1
2	2	2	2	2	2	2	Aktobe	1215	negative	negative	18-29	Kazakh	urban	50.3	57.2	299.58	1
1	2	2	2	2	2	2	Aktobe	1216	negative	negative	18-29	Kazakh	urban	50.3	57.2	299.58	1
2	2	2	2	2	2	2	Aktobe	1217	negative	negative	60-88	Kazakh	rural	50.7	56.5	1940.96	2
2	2	2	2	2	1	2	Aktobe	1218	negative	negative	60-88	Russian	rural	50.7	56.5	1940.96	2
1	2	2		2	1	2	Aktobe	1219	negative	negative	60-88	other	rural	49.9	57.3	1063.27	11
2	2	2	2	2	1	1	Aktobe	1220	negative	negative	30-39	Kazakh	urban	50.3	57.2	299.58	1
2	2	2	2	2	2	1	Aktobe	1221			30-39	Russian	urban	50.3	57.2	299.58	1
2	2	2	2	2	1	1	Aktobe	1222	negative	negative	60-88	Russian	urban	50.3	57.2	299.58	1
2	2	2	2	2	2	1	Aktobe	1223	negative	negative	40-59	Kazakh	urban	50.3	57.2	299.58	1
1	2	1	2	2	1	2	Aktobe	1224	negative	negative	60-88	Russian	urban	50.3	57.2	299.58	1
2	2	2	2	2	1	2	Aktobe	1225	negative	negative	18-29	Kazakh	urban	50.3	57.2	299.58	1
2	2	2	2	2	1	2	Aktobe	1226	negative	negative	40-59	Kazakh	rural	50.7	56.5	1940.96	2
2	2	2	2	2	1	2	Aktobe	1227	negative	negative	40-59	Kazakh	urban	50.3	57.2	299.58	1
1	2	1	2	2	1	2	Aktobe	1228	positive	negative	40-59	Kazakh	urban	50.3	57.2	299.58	1
2	2	2	2	2	2	2	Aktobe	1229	negative	negative	60-88	Russian	urban	50.3	57.2	299.58	1
1	2	2	2	2	1	1	Aktobe	1230	negative	negative	40-59	Russian	rural	49.9	57.3	1063.27	11
2	2	2	2	2	2	2	Aktobe	1231	negative	negative	40-59	Russian	rural	50.7	56.5	1940.96	2
2	2	2	2	2	2	2	Aktobe	1232	negative	negative	40-59	Kazakh	rural	50.7	56.5	1940.96	2
1	2	2	2	2	1	2	Aktobe	1233	negative	negative	40-59	other	urban	50.3	57.2	299.58	1
2	2	2	2	1	2	2	Aktobe	1234	negative	negative	40-59	Kazakh	urban	50.3	57.2	299.58	1
2	2	2	2	2	1	2	Aktobe	1235	negative	negative	40-59	Russian	urban	50.3	57.2	299.58	1
2	2	2	2	2	2	2	Aktobe	1236	negative	negative	30-39	Russian	rural	49.9	57.3	1063.27	11
2	2	2	2	2	1	2	Aktobe	1237	negative	negative	40-59	Russian	rural	49.9	57.3	1063.27	11
2	2	2	2	2	1	1	Aktobe	1238	negative	negative	60-88	Russian	urban	50.3	57.2	299.58	1
2	2	2	2	2	1	2	Aktobe	1239	negative	negative	40-59	Russian	urban	50.3	57.2	299.58	1
2	2	1	2	2	1	2	Aktobe	1240	negative	negative	60-88	Russian	urban	50.3	57.2	299.58	1
1	2	1	2	2	1	2	Aktobe	1241	negative	negative	30-39	Russian	urban	50.3	57.2	299.58	1
2	2	2	2	2	1	1	Aktobe	1242	negative	negative	40-59	other	rural	49.9	57.3	1063.27	11
2	2	2	2	2	2	2	Aktobe	1243	negative	negative	60-88	other	urban	50.3	57.2	299.58	1
2	2	2	2	2	2	2	Aktobe	1244	negative	negative	30-39	Kazakh	urban	50.3	57.2	299.58	1
2	2	1	2	2	1	2	Aktobe	1245	negative	negative	40-59	Kazakh	urban	50.3	57.2	299.58	1
1	2	2	2	1	1	2	Aktobe	1246	negative	negative	18-29	Kazakh	urban	50.3	57.2	299.58	1
1	2	2	2	1	2	2	Aktobe	1247	negative	negative	30-39	Kazakh	rural	50.7	56.5	1940.96	2
2	2	2	2	2	1	2	Aktobe	1248	negative	negative	40-59	Kazakh	urban	50.3	57.2	299.58	1
2	2	2	2	2	2	2	Aktobe	1249	negative	negative	40-59	Kazakh	urban	50.3	57.2	299.58	1
1	2	2	2	2	1	2	Aktobe	1250	negative	negative	60-88	Kazakh	urban	50.3	57.2	299.58	1
2	2	1	2	2	2	2	Aktobe	1251	negative	negative	40-59	Kazakh	urban	50.3	57.2	299.58	1
2	2	2	2	2	1	2	Aktobe	1252	negative	negative	60-88	Russian	urban	50.3	57.2	299.58	1
2	2	2	2	2	2	2	Aktobe	1253	negative	negative	30-39	Kazakh	urban	50.3	57.2	299.58	1
2	2	2	2	2	2	2	Aktobe	1254	negative	negative	40-59	Kazakh	urban	50.3	57.2	299.58	1
2	2	1	2	2	1	2	Aktobe	1255	negative	positive	40-59	Kazakh	rural	49.9	57.3	1063.27	11
2	2	2	2	1	1	1	Aktobe	1256	negative	negative	30-39	Russian	urban	50.3	57.2	299.58	1
2	2	2	2	2	2	2	Aktobe	1257	negative	negative	18-29	Kazakh	urban	50.3	57.2	299.58	1
1	2	2	2	2	1	2	Aktobe	1258	negative	negative	18-29	Russian	rural	50.7	56.5	1940.96	2
1	2	2	2	2	2	2	Aktobe	1259	negative	negative	18-29	Kazakh	urban	50.3	57.2	299.58	1
2	2	2	2	2	2	2	Aktobe	1260	negative	negative	18-29	Kazakh	urban	50.3	57.2	299.58	1
2	2	2	2	2	2	2	Aktobe	1261	negative	negative	30-39	Russian	urban	50.3	57.2	299.58	1
1	2	1	1	2	1	2	Aktobe	1262	negative	positive	40-59	Kazakh	urban	50.3	57.2	299.58	1
1	2	2	2	2	2	2	Aktobe	1263	negative	negative	18-29	Kazakh	urban	50.3	57.2	299.58	1
1	2	2	2	2	2	1	Aktobe	1264	negative	negative	40-59	Kazakh	rural	49.9	57.3	1063.27	11
2	2	2	2	2	1	2	Aktobe	1265	negative	negative	60-88	Kazakh	rural	49.9	57.3	1063.27	11
2	2	2	2	2	1	2	Aktobe	1266	negative	negative	40-59	Kazakh	urban	50.3	57.2	299.58	1
2	2	1	2	1	1	2	Aktobe	1267	negative	positive	40-59	Kazakh	rural	49.9	57.3	1063.27	11
2	2	2	2	2	1	2	Aktobe	1268	negative	negative	18-29	Kazakh	urban	50.3	57.2	299.58	1
1	2	2	2	2	1	2	Aktobe	1269			40-59	Kazakh	rural	50.7	56.5	1940.96	2
2	2	2	2	2	2	2	Aktobe	1270	negative	negative	30-39	Kazakh	urban	50.3	57.2	299.58	1
2	2	2	2	2	2	2	Aktobe	1271	negative	negative	18-29	Kazakh	rural	50.7	56.5	1940.96	2
2	2	2	2	2	2	2	Aktobe	1272	negative	negative	40-59	Kazakh	urban	50.3	57.2	299.58	1
1	2	2	2	2	2	2	Aktobe	1273	negative	negative	60-88	Kazakh	urban	50.3	57.2	299.58	1
2	2	1	2	2	2	2	Aktobe	1274	negative	negative	40-59	Kazakh	urban	50.3	57.2	299.58	1
1	2	2	2	2	2	2	Aktobe	1275	negative	negative	40-59	Kazakh	urban	50.3	57.2	299.58	1
2	2	2	2	2	2	1	Aktobe	1276	negative	negative	40-59	Kazakh	rural	50.7	56.5	1940.96	2
2	2	2	2	2	2	2	Aktobe	1277	negative	negative	60-88	Kazakh	urban	50.3	57.2	299.58	1
2	2	1	2	2	1	2	Aktobe	1278	negative	negative	40-59	Kazakh	rural	50.7	56.5	1940.96	2
1	2	2	2	2	2	2	Aktobe	1279	negative	positive	40-59	Kazakh	urban	50.3	57.2	299.58	1
1	2	2	2	2	1	2	Aktobe	1280	negative	negative	40-59	Kazakh	urban	50.3	57.2	299.58	1
2	2	2	2	2	2	2	Aktobe	1281	negative	negative	40-59	Kazakh	rural	50.7	56.5	1940.96	2
1	2	2	2	2	2	2	Aktobe	1282	negative	positive	30-39	Kazakh	urban	50.3	57.2	299.58	1
2	2	2	2	2	2	2	Aktobe	1283	negative	negative	30-39	other	rural	49.9	57.3	1063.27	11
2	2	2	2	2	1	2	Aktobe	1284	negative	negative	40-59	other	urban	50.3	57.2	299.58	1
2	2	2	2	2	2	2	Aktobe	1285	negative	negative	60-88	Russian	urban	50.3	57.2	299.58	1
2	2	2	2	1	2	2	Aktobe	1286	negative	negative	60-88	Kazakh	rural	50.7	56.5	1940.96	2
2	2	1	2	2	1	2	Aktobe	1287	negative	negative	30-39	Kazakh	rural	50.7	56.5	1940.96	2
2	2	2	2	2	2	2	Aktobe	1288	negative	negative	40-59	Kazakh	rural	50.7	56.5	1940.96	2
2	2	2	2	2	1	1	Aktobe	1289	negative	negative	18-29	Kazakh	urban	50.3	57.2	299.58	1
2	2	2	2	2	2	2	Aktobe	1290	negative	negative	40-59	Kazakh	urban	50.3	57.2	299.58	1
2	2	2	2	2	1	2	Aktobe	1291	negative	negative	18-29	Kazakh	urban	50.3	57.2	299.58	1
1	2	2	2	2	1	1	Aktobe	1292	negative	negative	40-59	Kazakh	rural	50.7	56.5	1940.96	2
2	2	2	2	2	2	2	Aktobe	1293	negative	negative	30-39	Kazakh	urban	50.3	57.2	299.58	1
2	2	2	2	2	2	2	Aktobe	1294	negative	negative	60-88	Kazakh	urban	50.3	57.2	299.58	1
2	2	1	2	2	1	2	Aktobe	1295	negative	negative	40-59	Kazakh	rural	50.7	56.5	1940.96	2
2	2	2	2	2	1	2	Aktobe	1296	negative	negative	60-88	Kazakh	rural	50.7	56.5	1940.96	2
2	2	2	2	2	2	2	Aktobe	1297	negative	negative	60-88	Kazakh	urban	50.3	57.2	299.58	1
2	2	2	2	2	2	2	Aktobe	1298	negative	negative	30-39	Kazakh	rural	50.7	56.5	1940.96	2
2	2	2	2	2	1	2	Aktobe	1299	negative	negative	30-39	Kazakh	urban	50.3	57.2	299.58	1
2	2	2	2	2	1	2	Aktobe	1300	negative	negative	30-39	Kazakh	urban	50.3	57.2	299.58	1
1	2	2	2	2	1	1	Aktobe	1301	negative	negative	60-88	other	rural	50.7	56.5	1940.96	2
2	2	2	2	2	2	2	Aktobe	1302	negative	positive	18-29	Russian	rural	49.9	57.3	1063.27	11
1	2	2	2	2	2	2	Aktobe	1303	negative	negative	40-59	Kazakh	urban	50.3	57.2	299.58	1
2	2	2	2	2	2	2	Aktobe	1304	negative	negative	18-29	Kazakh	urban	50.3	57.2	299.58	1
2	2	2	2	2	2	2	Aktobe	1305	negative	negative	30-39	Kazakh	urban	50.3	57.2	299.58	1
2	2	2	2	1	2	1	Aktobe	1306	negative	negative	40-59	Kazakh	rural	50.7	56.5	1940.96	2
2	2	1	2	2	1	2	Aktobe	1307	negative	negative	60-88	Kazakh	urban	50.3	57.2	299.58	1
1	2	2	2	2	1	2	Aktobe	1308	negative	negative	60-88	Kazakh	rural	50.7	56.5	1940.96	2
2	2	1	2	2	2	2	Aktobe	1309	negative	negative	60-88	Kazakh	rural	50.7	56.5	1940.96	2
2	2	2	2	2	2	2	Aktobe	1310	negative	negative	60-88	Russian	rural	50.7	56.5	1940.96	2
1	2	2	2	2	1	1	Aktobe	1311	negative	negative	40-59	other	rural	50.7	56.5	1940.96	2
2	2	2	2	2	2	2	Aktobe	1312	negative	negative	30-39	Kazakh	urban	50.3	57.2	299.58	1
1	2	2	2	2	2	1	Aktobe	1313	negative	negative	40-59	Kazakh	rural	50.7	56.5	1940.96	2
2	2	2	2	2	1	2	Aktobe	1314	negative	negative	60-88	Kazakh	urban	50.3	57.2	299.58	1
1	2	2	2	2	1	2	Aktobe	1315	negative	negative	18-29	Kazakh	rural	49.9	57.3	1063.27	11
1	2	2	2	2	2	2	Aktobe	1316	negative	negative	40-59	Kazakh	rural	50.7	56.5	1940.96	2
1	2	2	2	2	1	2	Aktobe	1317	negative	negative	30-39	Kazakh	rural	50.7	56.5	1940.96	2
2	2	2	2	2	1	2	Aktobe	1318	negative	negative	40-59	Kazakh	urban	50.3	57.2	299.58	1
2	2	2	2	2	2	1	Aktobe	1319	negative	negative	60-88	Kazakh	urban	50.3	57.2	299.58	1
1	2	2	2	2	2	2	Aktobe	1320	negative	negative	18-29	Kazakh	urban	50.3	57.2	299.58	1
2	2	2	2	2	2	2	Aktobe	1321	negative	negative	18-29	Kazakh	rural	50.7	56.5	1940.96	2
2	2	2	2	2	2	2	Aktobe	1322	negative	negative	40-59	Kazakh	urban	50.3	57.2	299.58	1
2	2	1	2	2	1	2	Aktobe	1323	positive	negative	40-59	Kazakh	urban	50.3	57.2	299.58	1
2	2	1	2	2	1	2	Aktobe	1324	negative	negative	40-59	Kazakh	urban	50.3	57.2	299.58	1
2	2	2	2	2	2	2	Aktobe	1325	negative	negative	40-59	Russian	urban	50.3	57.2	299.58	1
2	2	2	2	2	2	2	Aktobe	1326	negative	negative	18-29	other	rural	49.9	57.3	1063.27	11
2	2	2	2	2	1	1	Aktobe	1327	negative	negative	40-59	Russian	urban	50.3	57.2	299.58	1
2	2	2	2	2	2	2	Aktobe	1328	negative	negative	40-59	Kazakh	urban	50.3	57.2	299.58	1
1	2	2	2	2	1	2	Aktobe	1329	negative	negative	18-29	Kazakh	rural	49.9	57.3	1063.27	11
2	2	2	2	2	2	2	Aktobe	1330	negative	negative	40-59	Kazakh	rural	50.7	56.5	1940.96	2
2	2	2	2	2	2	2	Aktobe	1331	negative	negative	30-39	Kazakh	urban	50.3	57.2	299.58	1
2	2	1	2	2	1	1	Aktobe	1332	negative	negative	40-59	Kazakh	urban	50.3	57.2	299.58	1
2	2	2	2	2	2	2	Aktobe	1333	negative	negative	18-29	Kazakh	rural	50.7	56.5	1940.96	2
2	2	2	2	2	2	2	Aktobe	1334	negative	negative	60-88	Kazakh	urban	50.3	57.2	299.58	1
2	2	2	2	2	2	2	Aktobe	1335	positive	negative	40-59	Kazakh	rural	50.7	56.5	1940.96	2
2	2	2	2	2	1	2	Aktobe	1336	negative	negative	18-29	Kazakh	rural	50.7	56.5	1940.96	2
2	2	2	2	2	2	2	Aktobe	1337	positive	negative	40-59	Kazakh	rural	50.7	56.5	1940.96	2
2	2	2	2	2	2	1	Aktobe	1338	negative	negative	40-59	Kazakh	urban	50.3	57.2	299.58	1
2	2	2	2	2	2	2	Aktobe	1339	negative	negative	40-59	Kazakh	urban	50.3	57.2	299.58	1
1	2	2	2	2	1	2	Aktobe	1340	positive	negative	30-39	Kazakh	rural	50.7	56.5	1940.96	2
2	2	1	2	2	2	2	Aktobe	1341	negative	negative	40-59	Kazakh	rural	50.7	56.5	1940.96	2
1	2	2	2	2	2	2	Aktobe	1342	negative	negative	40-59	Kazakh	rural	50.7	56.5	1940.96	2
2	2	2	2	2	2	2	Aktobe	1343	positive	negative	40-59	Kazakh	urban	50.3	57.2	299.58	1
2	2	2	2	2	1	2	Aktobe	1344	negative	negative	40-59	Kazakh	rural	50.7	56.5	1940.96	2
2	2	2	2	2	1	2	Aktobe	1345	negative	negative	40-59	Kazakh	rural	50.7	56.5	1940.96	2
1	2	2	2	2	2	2	Aktobe	1346	negative	negative	40-59	Kazakh	urban	50.3	57.2	299.58	1
1	2	2	2	2	1	2	Aktobe	1347	negative	negative	60-88	Kazakh	rural	49.9	57.3	1063.27	11
2	2	2	2	2	2	2	Aktobe	1348	negative	positive	60-88	Kazakh	rural	49.9	57.3	1063.27	11
2	2	1	2	2	1	2	Aktobe	1349	negative	negative	40-59	Kazakh	urban	50.3	57.2	299.58	1
2	2	2	2	2	1	1	Aktobe	1350	negative	negative	30-39	Kazakh	urban	50.3	57.2	299.58	1
2	2	2	2	2	1	2	Aktobe	1351	negative	negative	60-88	Russian	rural	49.9	57.3	1063.27	11
1	2	2	2	2	2	2	Aktobe	1352	negative	negative	18-29	Kazakh	rural	50.7	56.5	1940.96	2
2	2	2	2	2	1	2	Aktobe	1353	negative	negative	18-29	Kazakh	urban	50.3	57.2	299.58	1
2	2	1	2	2	1	2	Aktobe	1354	negative	negative	40-59	Kazakh	urban	50.3	57.2	299.58	1
2	2	2	2	2	2	1	Aktobe	1355	negative	negative	40-59	Kazakh	urban	50.3	57.2	299.58	1
2	2	2	2	2	2	2	Aktobe	1356	negative	negative	40-59	Kazakh	urban	50.3	57.2	299.58	1
1	2	2	2	2	1	1	Aktobe	1357	negative	negative	40-59	Russian	rural	49.9	57.3	1063.27	11
2	2	2	2	2	2	2	Aktobe	1358	negative	negative	18-29	Russian	urban	50.3	57.2	299.58	1
2	2	2	2	2	1	2	Aktobe	1359	negative	positive	40-59	other	rural	49.9	57.3	1063.27	11
1	2	2	2	2	1	2	Aktobe	1360	negative	negative	40-59	Kazakh	urban	50.3	57.2	299.58	1
2	2	2	2	2	2	2	Aktobe	1361	negative	negative	30-39	Kazakh	urban	50.3	57.2	299.58	1
2	2	2	2	2	1	1	Aktobe	1362	negative	negative	30-39	Kazakh	urban	50.3	57.2	299.58	1
2	2	2	2	2	1	2	Aktobe	1363	negative	negative	60-88	Kazakh	urban	50.3	57.2	299.58	1
2	2	2	2	2	1	2	Aktobe	1364	negative	negative	18-29	Kazakh	urban	50.3	57.2	299.58	1
2	2	2	2	2	2	2	Aktobe	1365	negative	negative	40-59	other	urban	50.3	57.2	299.58	1
2	2	2	2	2	1	2	Aktobe	1366	negative	negative	60-88	Russian	rural	50.7	56.5	1940.96	2
2	2	2	2	2	1	2	Aktobe	1367	negative	negative	60-88	Russian	rural	49.9	57.3	1063.27	11
1	2	2	2	2	2	2	Aktobe	1368	negative	negative	60-88	Kazakh	urban	50.3	57.2	299.58	1
2	2	2	2	2	2	2	Aktobe	1369	negative	negative	40-59	Kazakh	rural	50.7	56.5	1940.96	2
2	2	2	2	2	2	2	Aktobe	1370	negative	negative	60-88	Kazakh	urban	50.3	57.2	299.58	1
2	2	2	2	2	2	2	Aktobe	1371	negative	negative	18-29	Kazakh	urban	50.3	57.2	299.58	1
1	2	2	2	2	1	1	Aktobe	1372			40-59	Kazakh	urban	50.3	57.2	299.58	1
2	2	2	2	2	2	2	Aktobe	1373	negative	negative	18-29	Kazakh	urban	50.3	57.2	299.58	1
1	2	2	2	1	2	1	Aktobe	1374	negative	negative	40-59	Kazakh	rural	49.9	57.3	1063.27	11
2	2	1	2	2	1	2	Aktobe	1375	negative	negative	40-59	Kazakh	urban	50.3	57.2	299.58	1
2	2	1	2	1	1	2	Aktobe	1376	negative	negative	60-88	Kazakh	urban	50.3	57.2	299.58	1
2	2	2	2	2	2	2	Aktobe	1377	negative	negative	40-59	Kazakh	urban	50.3	57.2	299.58	1
2	2	2	2	2	1	2	Aktobe	1378	negative	negative	30-39	Kazakh	urban	50.3	57.2	299.58	1
2	2	2	2	2	1	2	Aktobe	1379	negative	negative	30-39	Kazakh	urban	50.3	57.2	299.58	1
1	2	2	2	2	2	2	Aktobe	1380	negative	negative	30-39	Kazakh	rural	49.9	57.3	1063.27	11
2	2	1	2	2	1	2	Aktobe	1381	negative	negative	60-88	Kazakh	urban	50.3	57.2	299.58	1
2	2	1	2	2	1	2	Aktobe	1382	negative	positive	40-59	Kazakh	rural	50.7	56.5	1940.96	2
2	2	2	2	2	2	2	Aktobe	1383	negative	negative	40-59	Kazakh	rural	49.9	57.3	1063.27	11
2	2	2	2	2	1	2	Aktobe	1384	negative	negative	60-88	Kazakh	rural	50.7	56.5	1940.96	2
2	2	2	2	2	2	2	Aktobe	1385	negative	negative	18-29	Kazakh	urban	50.3	57.2	299.58	1
1	2	2	2	2	1	2	Aktobe	1386	negative	negative	40-59	Kazakh	urban	50.3	57.2	299.58	1
2	2	2	2	2	1	1	Aktobe	1387	positive	negative	40-59	Kazakh	rural	49.9	57.3	1063.27	11
2	2	2	2	1	1	2	Aktobe	1388	negative	negative	40-59	Kazakh	rural	50.7	56.5	1940.96	2
2	2	2	2	2	1	2	Aktobe	1389		negative	60-88	Kazakh	urban	50.3	57.2	299.58	1
1	2	2	2	2	2	2	Aktobe	1390	negative	negative	40-59	Kazakh	urban	50.3	57.2	299.58	1
1	2	2	2	2	1	2	Aktobe	1391	negative	negative	40-59	Kazakh	urban	50.3	57.2	299.58	1
2	2	2	2	2	1	1	Aktobe	1392	negative	negative	40-59	Kazakh	urban	50.3	57.2	299.58	1
2	2	2	2	2	2	1	Aktobe	1393	negative	negative	18-29	Kazakh
2	2	2	2	1	1	2	Aktobe	1394	negative	negative	40-59	Kazakh	urban	50.3	57.2	299.58	1
2	2	2	2	2	2	2	Aktobe	1395	negative	negative	40-59	Kazakh	urban	50.3	57.2	299.58	1
2	2	2	2	2	2	2	Aktobe	1396	negative	negative	30-39	Kazakh	urban	50.3	57.2	299.58	1
2	2	2	2	1	2	2	Aktobe	1397	negative	negative	18-29	Kazakh	urban	50.3	57.2	299.58	1
2	2	2	2	2	1	1	Aktobe	1398	negative	negative	40-59	Kazakh	urban	50.3	57.2	299.58	1
2	2	2	2	2	1	2	Aktobe	1399	negative	negative	18-29	Kazakh	rural	49.9	57.3	1063.27	11
1	2	2	2	2	1	2	Aktobe	1400	negative	negative	18-29	Kazakh	urban	50.3	57.2	299.58	1
2	2	2	2	2	2	2	Aktobe	1401	negative	negative	40-59	Kazakh	rural	50.7	56.5	1940.96	2
2	2	2	2	2	2	2	Aktobe	1402	negative	negative	18-29	Kazakh	urban	50.3	57.2	299.58	1
2	2	2	2	2	1	1	Aktobe	1403	negative	negative	30-39	Kazakh	urban	50.3	57.2	299.58	1
2	2	2	2	2	2	2	Aktobe	1404	negative	negative	40-59	Kazakh	rural	50.7	56.5	1940.96	2
1	2	2	2	2	2	2	Aktobe	1405	negative	negative	18-29	Kazakh	rural	49.9	57.3	1063.27	11
2	2	2	2	2	2	2	Aktobe	1406	negative	negative	40-59	Kazakh	urban	50.3	57.2	299.58	1
2	2	1	2	2	1	2	Aktobe	1407	positive	positive	60-88	Kazakh	rural	49.9	57.3	1063.27	11
2	2	2	2	2	2	2	Aktobe	1408	negative	negative	40-59	Kazakh	urban	50.3	57.2	299.58	1
2	2	2	2	2	2	2	Aktobe	1409	negative	negative	18-29	Kazakh	rural	49.9	57.3	1063.27	11
2	2	2	2	2	2	2	Aktobe	1410	negative	negative	40-59	Kazakh	rural	50.7	56.5	1940.96	2
2	2	2	1	2	1	1	Aktobe	1411	negative	negative	60-88	Kazakh	urban	50.3	57.2	299.58	1
2	2	2	2	2	2	2	Aktobe	1412	positive	negative	40-59	Kazakh	rural	50.7	56.5	1940.96	2
2	2	2	2	2	2	2	Aktobe	1413	negative	negative	40-59	Kazakh	urban	50.3	57.2	299.58	1
2	2	2	2	2	1	1	Aktobe	1414	negative	negative	40-59	Kazakh	urban	50.3	57.2	299.58	1
2	2	2	2	2	2	2	Aktobe	1415	negative	negative	18-29	Kazakh	urban	50.3	57.2	299.58	1
1	2	2	2	2	1	2	Aktobe	1416	negative	negative	40-59	Kazakh	urban	50.3	57.2	299.58	1
1	2	2	2	2	1	2	Aktobe	1417	positive	negative	60-88	Kazakh	urban	50.3	57.2	299.58	1
1	2	2	2	2	1	1	Aktobe	1418	negative	negative	40-59	Kazakh	rural	50.7	56.5	1940.96	2
2	2	2	2	2	2	2	Aktobe	1419	negative	positive	40-59	Kazakh	rural	50.7	56.5	1940.96	2
1	2	1	2	2	1	2	Aktobe	1420	negative	negative	40-59	Kazakh	urban	50.3	57.2	299.58	1
2	2	2	2	2	2	2	Aktobe	1421	negative	negative	18-29	Kazakh	rural	49.9	57.3	1063.27	11
2	2	2	2	2	1	2	Aktobe	1422	negative	negative	40-59	other	rural	50.7	56.5	1940.96	2
2	2	2	2	2	2	1	Aktobe	1423	negative	negative	60-88	other	urban	50.3	57.2	299.58	1
2	2	2	2	2	2	2	Aktobe	1424	negative	positive	18-29	other	rural	49.9	57.3	1063.27	11
2	2	2	2	2	2	2	Aktobe	1425	negative	negative	40-59	Russian	rural	49.9	57.3	1063.27	11
2	2	2	2	2	1	2	Aktobe	1426	negative	negative	60-88	Russian	urban	50.3	57.2	299.58	1
2	2	2	2	2	2	2	Aktobe	1427	negative	negative	40-59	Russian	rural	49.9	57.3	1063.27	11
2	2	2	2	2	1	2	Aktobe	1428	negative	negative	30-39	Russian	urban	50.3	57.2	299.58	1
2	2	2	2	2	2	2	Aktobe	1429	negative	negative	18-29	Kazakh	urban	50.3	57.2	299.58	1
2	2	2	2	2	1	2	Aktobe	1430	negative	negative	40-59	Kazakh	rural	49.9	57.3	1063.27	11
2	2	2	2	2	2	2	Aktobe	1431	negative	negative	40-59	Kazakh	rural	49.9	57.3	1063.27	11
2	2	2	2	2	2	2	Aktobe	1432	negative	negative	40-59	Kazakh	urban	50.3	57.2	299.58	1
2	2	2	2	2	1	2	Aktobe	1433	negative	negative	40-59	Kazakh	urban	50.3	57.2	299.58	1
2	2	2	2	1	1	2	Aktobe	1434	negative	negative	40-59	Kazakh	urban	50.3	57.2	299.58	1
2	2	2	2	2	2	2	Aktobe	1435	negative	negative	40-59	Kazakh	urban	50.3	57.2	299.58	1
2	2	2	2	2	2	2	Aktobe	1436	negative	negative	30-39	Kazakh	urban	50.3	57.2	299.58	1
2	2	2	2	2	2	1	Aktobe	1437	negative	negative	18-29	Kazakh	urban	50.3	57.2	299.58	1
1	2	2	2	2	2	2	Aktobe	1438	negative	negative	40-59	Kazakh	rural	50.7	56.5	1940.96	2
1	2	2	2	2	1	2	Aktobe	1439	negative	negative	18-29	Kazakh	urban	50.3	57.2	299.58	1
2	2	2	2	2	1	2	Aktobe	1440	negative	negative	40-59	other	urban	50.3	57.2	299.58	1
2	2	2	2	2	1	2	Aktobe	1441	negative	negative	40-59	Russian	rural	49.9	57.3	1063.27	11
2	2	1	2	2	1	1	Aktobe	1442	positive	negative	40-59	Russian	rural	49.9	57.3	1063.27	11
1	2	1	2	2	1	2	Aktobe	1443	negative	negative	60-88	other	rural	49.9	57.3	1063.27	11
2	2	2	2	1	1	2	Aktobe	1444	negative	negative	40-59	other	rural	49.9	57.3	1063.27	11
1	2	2	2	2	2	1	Aktobe	1445	positive	negative	60-88	other	rural	49.9	57.3	1063.27	11
2	2	2	2	2	1	2	Aktobe	1446	negative	negative	40-59	Russian	rural	49.9	57.3	1063.27	11
2	2	2	2	2	2	2	Aktobe	1447	negative	negative	40-59	Russian	rural	49.9	57.3	1063.27	11
1	2	2	2	2	2	2	Aktobe	1448	negative	negative	18-29	Kazakh	urban	50.3	57.2	299.58	1
1	2	2	2	2	1	1	Aktobe	1449	negative	positive	60-88	Russian	urban	50.3	57.2	299.58	1
2	2	2	2	2	1	2	Aktobe	1450	negative	negative	40-59	Russian	rural	50.7	56.5	1940.96	2
2	2	1	2	2	1	2	Aktobe	1451	negative	negative	60-88	Russian	urban	50.3	57.2	299.58	1
2	2	2	2	2	1	2	Aktobe	1452	negative	negative	40-59	other	rural	49.9	57.3	1063.27	11
2	2	2	2	2	2	1	Aktobe	1453	negative	negative	40-59	Kazakh	urban	50.3	57.2	299.58	1
2	2	2	2	2	2	2	Aktobe	1454	negative	negative	60-88	other	urban	50.3	57.2	299.58	1
2	2	2	2	2	2	2	Aktobe	1455	negative	negative	60-88	Russian	urban	50.3	57.2	299.58	1
1	2	2	2	2	1	2	Aktobe	1456	positive	negative	60-88	Kazakh	rural	49.9	57.3	1063.27	11
2	2	1	2	2	1	2	Aktobe	1457	negative	negative	30-39	Kazakh	rural	49.9	57.3	1063.27	11
2	2	1	2	2	1	1	Aktobe	1458	negative	negative	40-59	Kazakh	rural	49.9	57.3	1063.27	11
2	2	2	2	2	2	2	Aktobe	1459	negative	negative	40-59	Kazakh	rural	50.7	56.5	1940.96	2
2	2	2	2	1	2	2	Aktobe	1460	negative	negative	40-59	Kazakh	urban	50.3	57.2	299.58	1
2	2	2	2	2	2	1	Aktobe	1461	negative	negative	18-29	Kazakh	urban	50.3	57.2	299.58	1
2	2	2	2	2	2	2	Aktobe	1462	negative	negative	18-29	Kazakh	urban	50.3	57.2	299.58	1
2	2	1	2	2	1	2	Aktobe	1463	negative	positive	40-59	Kazakh	rural	50.7	56.5	1940.96	2
2	2	2	2	2	2	2	Aktobe	1464	negative	negative	18-29	Kazakh	rural	50.7	56.5	1940.96	2
2	2	2	2	2	1	2	Aktobe	1465	negative	negative	40-59	Russian	rural	49.9	57.3	1063.27	11
1	2	1	2	2	2	2	Aktobe	1466	negative	negative	40-59	Kazakh	rural	50.7	56.5	1940.96	2
2	2	1	2	2	1	2	Aktobe	1467	negative	negative	60-88	other	urban	50.3	57.2	299.58	1
2	2	1	2	2	2	2	Aktobe	1468	positive	negative	40-59	Kazakh	urban	50.3	57.2	299.58	1
2	2	2	2	1	2	2	Aktobe	1469	negative	negative	40-59	Kazakh	urban	50.3	57.2	299.58	1
2	2	2	2	2	2	2	Aktobe	1470	negative	negative	30-39	Kazakh	rural	49.9	57.3	1063.27	11
2	2	2	2	2	1	2	Aktobe	1471	negative	negative	30-39	Kazakh	rural	50.7	56.5	1940.96	2
2	2	2	2	2	2	2	Aktobe	1472	negative	negative	60-88	other	urban	50.3	57.2	299.58	1
1	2	2	2	2	1	2	Aktobe	1473	negative	negative	40-59	Kazakh	rural	49.9	57.3	1063.27	11
1	2	1	2	2	1	2	Aktobe	1474	negative	negative	40-59	Kazakh	rural	50.7	56.5	1940.96	2
2	2	2	2	1	1	2	Aktobe	1475	negative	negative	30-39	Russian	rural	49.9	57.3	1063.27	11
2	2	2	2	2	1	1	Aktobe	1476	negative	negative	60-88	Kazakh	urban	50.3	57.2	299.58	1
1	2	2	2	2	2	2	Aktobe	1477	negative	negative	40-59	Russian	urban	50.3	57.2	299.58	1
2	2	2	2	2	2	2	Aktobe	1478	negative	negative	40-59	Kazakh	rural	50.7	56.5	1940.96	2
2	2	1	2	2	1	2	Aktobe	1479	negative	negative	40-59	Kazakh	rural	49.9	57.3	1063.27	11
2	2	2	2	2	1	2	Aktobe	1480	negative	negative	40-59	Russian	rural	49.9	57.3	1063.27	11
1	2	1	2	2	2	2	Aktobe	1481	negative	negative	40-59	Kazakh	urban	50.3	57.2	299.58	1
1	2	2	2	2	1	2	Aktobe	1482	negative	negative	60-88	other	rural	49.9	57.3	1063.27	11
2	2	2	2	2	1	2	Aktobe	1483	negative	negative	30-39	Kazakh	rural	49.9	57.3	1063.27	11
2	2	2	2	2	1	2	Aktobe	1484	negative	negative	40-59	Russian	rural	50.7	56.5	1940.96	2
2	2	2	2	2	2	2	Aktobe	1485	negative	negative	40-59	Kazakh	rural	50.7	56.5	1940.96	2
2	2	1	2	2	1	2	Aktobe	1486	negative	negative	40-59	Kazakh	urban	50.3	57.2	299.58	1
2	2	2	2	1	1	2	Aktobe	1487	negative	negative	40-59	Kazakh	urban	50.3	57.2	299.58	1
1	2	2	2	2	2	1	Aktobe	1488	negative	negative	30-39	Russian	urban	50.3	57.2	299.58	1
2	2	2	2	2	1	2	Aktobe	1489	positive	negative	30-39	Russian	urban	50.3	57.2	299.58	1
1	2	2	2	2	1	2	Aktobe	1490	negative	negative	30-39	other	urban	50.3	57.2	299.58	1
2	2	2	2	2	2	2	Aktobe	1491	negative	negative	40-59	Kazakh	urban	50.3	57.2	299.58	1
1	2	2	2	2	1	2	Aktobe	1492	negative	negative	18-29	Russian	urban	50.3	57.2	299.58	1
2	2	2	2	2	2	2	Aktobe	1493	negative	negative	18-29	Kazakh	urban	50.3	57.2	299.58	1
2	2	1	2	2	2	2	Aktobe	1494	negative	negative	40-59	Kazakh	urban	50.3	57.2	299.58	1
2	2	2	2	2	1	2	Aktobe	1495	negative	negative	18-29	Kazakh	urban	50.3	57.2	299.58	1
2	2	2	2	2	2	1	Aktobe	1496	negative	negative	40-59	Kazakh	urban	50.3	57.2	299.58	1
2	2	2	2	2	2	2	Aktobe	1497	negative	negative	18-29	Kazakh	urban	50.3	57.2	299.58	1
1	2	2	2	2	2	2	Aktobe	1498	negative	negative	60-88	other	rural	49.9	57.3	1063.27	11
2	2	1	2	2	1	2	Aktobe	1499	negative	negative	40-59	Kazakh	urban	50.3	57.2	299.58	1
2	2	2	2	2	2	2	Aktobe	1500	negative	positive	40-59	Kazakh	rural	49.9	57.3	1063.27	11
2	2	2	2	2	2	2	Aktobe	1501	negative	negative	40-59	Kazakh	urban	50.3	57.2	299.58	1
1	2	2	2	2	1	2	Aktobe	1502	negative	negative	60-88	Kazakh	urban	50.3	57.2	299.58	1
2	2	1	2	2	1	1	Aktobe	1503	negative	negative	60-88	Kazakh	urban	50.3	57.2	299.58	1
2	2	2	2	2	2	2	Aktobe	1504	negative	negative	40-59	Kazakh	urban	50.3	57.2	299.58	1
2	2	2	2	2	2	1	Aktobe	1505	negative	negative	60-88	Kazakh	urban	50.3	57.2	299.58	1
2	2	2	2	2	2	2	Aktobe	1506	negative	negative	40-59	Kazakh	urban	50.3	57.2	299.58	1
2	2	2	2	2	1	2	Aktobe	1507	negative	negative	40-59	Kazakh	urban	50.3	57.2	299.58	1
1	2	2	2	2	2	2	Aktobe	1508	negative	negative	18-29	Kazakh	rural	49.9	57.3	1063.27	11
1	2	2	2	2	2	2	Aktobe	1509	negative	negative	40-59	Kazakh	rural	50.7	56.5	1940.96	2
2	2	2	2	2	1	2	Aktobe	1510	negative	negative	30-39	other	rural	49.9	57.3	1063.27	11
1	2	1	2	2	1	2	Aktobe	1511	negative	negative	40-59	other	urban	50.3	57.2	299.58	1
2	2	2	2	1	1	2	Aktobe	1512	negative	positive	40-59	other	rural	49.9	57.3	1063.27	11
2	2	2	2	2	1	1	Aktobe	1513	negative	negative	40-59	other	rural	49.9	57.3	1063.27	11
2	2	2	2	2	2	1	Aktobe	1514	negative	negative	18-29	Kazakh	urban	50.3	57.2	299.58	1
2	2	1	2	2	1	2	Pavlodar	1515	negative	negative	60-88	Russian	rural	45.3	76.8	926.472	8
2	2	2	2	2	1	2	Pavlodar	1516	negative	negative	40-59	Kazakh	rural	45.3	76.8	926.472	8
2	2	2	2	2	2	2	Pavlodar	1517	negative	negative	18-29	Kazakh	rural	45.3	76.8	926.472	8
1	2	2	2	2	2	2	Pavlodar	1518	negative	negative	18-29	Kazakh	rural	45.3	76.8	926.472	8
1	2	2	2	2	1	2	Pavlodar	1519	negative	negative	40-59	Kazakh	rural	45.3	76.8	926.472	8
1	2	2	2	2	2	2	Pavlodar	1520	positive	negative	40-59	Kazakh	rural	45.3	76.8	926.472	8
1	2	2	2	1	1	1	Pavlodar	1521	negative	negative	30-39	Kazakh	rural	45.3	76.8	926.472	8
2	2	2	2	2	2	2	Pavlodar	1522	negative	negative	30-39	Kazakh	rural	45.3	76.8	926.472	8
2	2	2	2	2	2	2	Pavlodar	1523	positive	negative	60-88	Russian	rural	45.3	76.8	926.472	8
2	2	2	2	2	1	2	Pavlodar	1524	negative	negative	60-88	Russian	rural	45.3	76.8	926.472	8
1	2	1	2	1	2	2	Pavlodar	1525	negative	negative	40-59	other	rural	45.3	76.8	926.472	8
1	2	2	2	1	1	2	Pavlodar	1526	negative	negative	40-59	other	rural	45.3	76.8	926.472	8
2	2	2	2	2	2	2	Pavlodar	1527	negative	negative	30-39	Kazakh	rural	45.3	76.8	926.472	8
1	2	2	2	2	1	2	Pavlodar	1528	negative	negative	60-88	Russian	rural	45.3	76.8	926.472	8
1	2	2	2	1	2	2	Pavlodar	1529	negative	negative	30-39	Russian	rural	45.3	76.8	926.472	8
2	2	2	2	2	1	2	Pavlodar	1530	negative	negative	60-88	Russian	rural	45.3	76.8	926.472	8
2	2	2	2	2	1	2	Pavlodar	1531	negative	negative	40-59	Russian	rural	45.3	76.8	926.472	8
2	2	2	2	2	1	2	Pavlodar	1532	negative	negative	40-59	Russian	rural	45.3	76.8	926.472	8
2	2	2	2	2	2	2	Pavlodar	1533	negative	negative	30-39	Russian	rural	45.3	76.8	926.472	8
2	2	1	2	1	1	2	Pavlodar	1534	negative	negative	40-59	Russian	rural	45.3	76.8	926.472	8
2	2	2	2	2	2	2	Pavlodar	1535	negative	negative	40-59	Kazakh	rural	45.3	76.8	926.472	8
2	2	2	2	1	2	2	Pavlodar	1536	negative	negative	30-39	Kazakh	rural	45.3	76.8	926.472	8
2	2	1	2	2	1	2	Pavlodar	1537	negative	negative	30-39	Kazakh	rural	45.3	76.8	926.472	8
1	2	2	2	2	2	2	Pavlodar	1538	negative	negative	30-39	Kazakh	rural	45.3	76.8	926.472	8
2	2	2	2	2	1	2	Pavlodar	1539	negative	negative	40-59	Russian	rural	45.3	76.8	926.472	8
1	2	2	2	2	2	2	Pavlodar	1540	negative	negative	18-29	Kazakh	rural	45.3	76.8	926.472	8
1	2	1	2	2	1	2	Pavlodar	1541	positive	negative	30-39	Kazakh	rural	45.3	76.8	926.472	8
2	2	2	2	2	2	2	Pavlodar	1542	negative	positive	18-29	Russian	rural	45.3	76.8	926.472	8
2	2	2	2	2	2	2	Pavlodar	1543	negative	negative	18-29	Russian	rural	45.3	76.8	926.472	8
1	2	2	2	2	2	2	Pavlodar	1544	negative	negative	18-29	Russian	rural	45.3	76.8	926.472	8
2	2	2	2	2	2	2	Pavlodar	1545	negative	negative	40-59	Russian	rural	45.3	76.8	926.472	8
2	2	2	2	2	1	2	Pavlodar	1546	negative	positive	30-39	Russian	rural	45.3	76.8	926.472	8
2	2	1	2	1	1	2	Pavlodar	1547	negative	positive	60-88	Russian	rural	45.3	76.8	926.472	8
2	2	2	2	2	1	2	Pavlodar	1548	negative	negative	18-29	Russian	rural	45.3	76.8	926.472	8
2	2	2	2	2	2	2	Pavlodar	1549	negative	negative	40-59	Russian	rural	45.3	76.8	926.472	8
2	2	2	2	2	1	2	Pavlodar	1550	negative	negative	40-59	Kazakh	rural	45.3	76.8	926.472	8
1	2	2	2	1	2	2	Pavlodar	1551	negative	negative	18-29	Kazakh	rural	45.3	76.8	926.472	8
2	2	2	2	2	1	2	Pavlodar	1552	negative	negative	18-29	other	rural	45.3	76.8	926.472	8
2	2	2	2	2	1	2	Pavlodar	1553	negative	negative	30-39	Kazakh	rural	45.3	76.8	926.472	8
2	2	2	2	2	1	2	Pavlodar	1554			60-88	Russian	rural	45.3	76.8	926.472	8
1	2	2	2	2	1	2	Pavlodar	1555	negative	negative	18-29	Russian	rural	45.3	76.8	926.472	8
1	2	2	2	2	1	1	Pavlodar	1556	negative	negative	60-88	Russian	rural	45.3	76.8	926.472	8
2	2	2	2	2	1	2	Pavlodar	1557	negative	negative	40-59	Russian	rural	45.3	76.8	926.472	8
1	2	2	2	2	1	1	Pavlodar	1558	negative	negative	40-59	Russian	rural	45.3	76.8	926.472	8
1	2	2	2	2	2	2	Pavlodar	1559	negative	negative	40-59	Russian	rural	45.3	76.8	926.472	8
2	2	2	2	2	2	2	Pavlodar	1560	negative	negative	18-29	Russian	rural	45.3	76.8	926.472	8
2	2	2	2	1	1	2	Pavlodar	1561	negative	negative	30-39	Russian	rural	45.3	76.8	926.472	8
2	2	2	2	2	1	2	Pavlodar	1562	positive	negative	30-39	Kazakh	rural	45.3	76.8	926.472	8
2	2	2	2	2	1	2	Pavlodar	1563	positive	negative	30-39	Kazakh	rural	45.3	76.8	926.472	8
1	2	2	2	2	1	2	Pavlodar	1564	negative	negative	18-29	Kazakh	rural	45.3	76.8	926.472	8
2	2	2	2	2	2	2	Pavlodar	1565	negative	negative	18-29	Kazakh	rural	45.3	76.8	926.472	8
2	2	1	2	2	2	2	Pavlodar	1566	negative	positive	60-88	Kazakh	rural	45.3	76.8	926.472	8
2	2	2	2	2	1	2	Pavlodar	1567	negative	negative	30-39	Kazakh	rural	45.3	76.8	926.472	8
2	2	2	2	2	2	2	Pavlodar	1568	negative	negative	40-59	Kazakh	rural	45.3	76.8	926.472	8
2	2	2	2	2	1	2	Pavlodar	1569	negative	negative	40-59	Kazakh	rural	45.3	76.8	926.472	8
2	2	2	2	2	2	2	Pavlodar	1570	negative	negative	40-59	Kazakh	rural	45.3	76.8	926.472	8
1	2	2	2	2	2	2	Pavlodar	1571	negative	negative	30-39	Kazakh	rural	45.3	76.8	926.472	8
1	2	2	2	1	2	2	Pavlodar	1572			18-29	Kazakh	rural	45.3	76.8	926.472	8
2	2	2	2	2	1	2	Pavlodar	1573	negative	negative	60-88	Kazakh	rural	45.3	76.8	926.472	8
1	2	2	2	2	1	2	Pavlodar	1574			60-88	Kazakh	rural	45.3	76.8	926.472	8
2	2	2	2	2	1	2	Pavlodar	1575	negative	negative	60-88	Russian	rural	45.3	76.8	926.472	8
2	2	2	2	2	2	2	Pavlodar	1576	negative	negative	30-39	Russian	rural	45.3	76.8	926.472	8
2		2	2	2	1	2	Pavlodar	1577	negative	negative	40-59	Russian	rural	45.3	76.8	926.472	8
2	2	1	2	2	1	2	Pavlodar	1578	negative	negative	40-59	Russian	rural	45.3	76.8	926.472	8
2	2	2	2	2	2	2	Pavlodar	1579	negative	negative	40-59	Kazakh	rural	45.3	76.8	926.472	8
2	2	1	2	2	2	2	Pavlodar	1580	negative	negative	30-39	Russian	rural	45.3	76.8	926.472	8
2	2	2	2	1	1	2	Pavlodar	1581	negative	negative	40-59	Kazakh	rural	45.3	76.8	926.472	8
2	2	2	2	2	2	2	Pavlodar	1582	negative	negative	40-59	Kazakh	rural	45.3	76.8	926.472	8
2	2	2	2	2	2	2	Pavlodar	1583			40-59	Russian	rural	45.3	76.8	926.472	8
2	2	2	2	2	1	2	Pavlodar	1584	positive	negative	30-39	Russian	rural	45.3	76.8	926.472	8
2	2	2	2	2	2	2	Pavlodar	1585	negative	negative	18-29	Kazakh	rural	45.3	76.8	926.472	8
1	2	2	2	2	1	2	Pavlodar	1586	positive	negative	30-39	Kazakh	rural	45.3	76.8	926.472	8
2	2	2	2	2	2	2	Pavlodar	1587	negative	negative	60-88	Kazakh	rural	45.3	76.8	926.472	8
1	2	2	2	2	2	2	Pavlodar	1588	negative	negative	60-88	Kazakh	rural	45.3	76.8	926.472	8
2	2	2	2	2	2	2	Pavlodar	1589	negative	positive	60-88	Kazakh	rural	45.3	76.8	926.472	8
2	2	2	2	2	2	2	Pavlodar	1590	negative	negative	18-29	Kazakh	rural	45.3	76.8	926.472	8
1	2	2	2	2	2	2	Pavlodar	1591	negative	negative	40-59	Kazakh	rural	45.3	76.8	926.472	8
1	2	2	2	1	2	2	Pavlodar	1592	negative	negative	18-29	Russian	rural	45.3	76.8	926.472	8
2	2	1	2	2	1	2	Pavlodar	1593	negative	negative	40-59	Russian	rural	45.3	76.8	926.472	8
1	2	2	2	2	2	2	Pavlodar	1594	positive	negative	40-59	Kazakh	rural	45.3	76.8	926.472	8
1	2	2	2	2	2	2	Pavlodar	1595	negative	negative	60-88	Kazakh	rural	45.3	76.8	926.472	8
1	2	2	2	2	2	2	Pavlodar	1596	negative	negative	40-59	Kazakh	rural	45.3	76.8	926.472	8
2	2	2	2	2	2	2	Pavlodar	1597	negative	negative	60-88	Russian	rural	45.3	76.8	926.472	8
1	2	2	2	2	1	2	Pavlodar	1598	negative	negative	60-88	Kazakh	rural	45.3	76.8	926.472	8
2	2	2	2	2	1	2	Pavlodar	1599	negative	positive	60-88	Kazakh	rural	45.3	76.8	926.472	8
2	2	2	2	2	1	2	Pavlodar	1600	positive	negative	40-59	Kazakh	rural	45.3	76.8	926.472	8
2	2	2	2	2	2	2	Pavlodar	1601	negative	negative	40-59	Kazakh	rural	45.3	76.8	926.472	8
1	2	2	2	2	2	2	Pavlodar	1602	negative	negative	30-39	Kazakh	rural	45.3	76.8	926.472	8
2	2	2	2	2	1	2	Pavlodar	1603	negative	negative	18-29	Russian	rural	45.3	76.8	926.472	8
2	2	2	2	2	2	2	Pavlodar	1604	negative	negative	40-59	Kazakh	rural	45.3	76.8	926.472	8
2	2	2	2	2	1	2	Pavlodar	1605	negative	negative	40-59	Kazakh	rural	45.3	76.8	926.472	8
2	2	2	2	2	1	2	Pavlodar	1606	negative	negative	40-59	Russian	rural	45.3	76.8	926.472	8
2	2	2	2	2	2	2	Pavlodar	1607	negative	negative	40-59	Kazakh	rural	45.3	76.8	926.472	8
1	2	2	2	1	2	2	Pavlodar	1608	negative	negative	40-59	Kazakh	rural	45.3	76.8	926.472	8
1	2	1	2	2	1	2	Pavlodar	1609	positive	negative	40-59	Kazakh	rural	45.3	76.8	926.472	8
2	2	2	2	2	2	2	Pavlodar	1610	negative	negative	40-59	Kazakh	rural	45.3	76.8	926.472	8
2	2	2	2	2	1	1	Pavlodar	1611	negative	negative	30-39	Russian	rural	45.3	76.8	926.472	8
2	2	2	2	2	2	1	Pavlodar	1612	negative	negative	30-39	Russian	rural	45.3	76.8	926.472	8
2	2	2	2	2	1	2	Pavlodar	1613	negative	negative	18-29	Kazakh	rural	45.3	76.8	926.472	8
2	2	2	2	2	2	2	Pavlodar	1614	negative	negative	40-59	Kazakh	rural	45.3	76.8	926.472	8
2	2	2	2	2	1	2	Pavlodar	1615	negative	negative	40-59	Kazakh	rural	45.3	76.8	926.472	8
2	2	2	2	2	2	2	Pavlodar	1616	negative	negative	40-59	Kazakh	rural	45.3	76.8	926.472	8
2	2	2	2	2	1	2	Pavlodar	1617	negative	negative	40-59	Kazakh	rural	45.3	76.8	926.472	8
2	2	2	2	2	2	2	Pavlodar	1618	negative	negative	40-59	Kazakh	rural	45.3	76.8	926.472	8
1	2	2	2	2	1	2	Pavlodar	1619	negative	negative	60-88	Kazakh	rural	45.3	76.8	926.472	8
2	2	2	2	2	1	2	Pavlodar	1620			40-59	Kazakh	rural	45.3	76.8	926.472	8
2	2	2	2	2	2	2	Pavlodar	1621	negative	negative	60-88	Kazakh	rural	45.3	76.8	926.472	8
2	2	1	2	1	2	2	Pavlodar	1622	negative	positive	60-88	other	rural	45.3	76.8	926.472	8
2	2	2	2	2	2	2	Pavlodar	1623		negative	40-59	Kazakh	rural	45.3	76.8	926.472	8
1	2	2	2	2	1	2	Pavlodar	1624	negative	negative	40-59	Kazakh	rural	45.3	76.8	926.472	8
2	2	2	2	2	1	2	Pavlodar	1625		negative	30-39	Russian	rural	45.3	76.8	926.472	8
2	2	1	2	2	2	2	Pavlodar	1626	negative	negative	40-59	Russian	rural	45.3	76.8	926.472	8
2	2	2	2	2	2	2	Pavlodar	1627	negative	positive	30-39	Kazakh	rural	45.3	76.8	926.472	8
2	2	2	2	2	2	2	Pavlodar	1628	negative	negative	40-59	Kazakh	rural	45.3	76.8	926.472	8
2	2	2	2	2	2	2	Pavlodar	1629	negative	negative	18-29	Russian	rural	45.3	76.8	926.472	8
1	2	2	2	2	2	2	Pavlodar	1630	negative	negative	18-29	Kazakh	rural	45.3	76.8	926.472	8
2	2	2	1	2	2	1	Pavlodar	1631	negative	negative	40-59	Kazakh	rural	45.3	76.8	926.472	8
2	2	2	2	2	1	2	Pavlodar	1632	negative	negative	30-39	Kazakh	rural	45.3	76.8	926.472	8
2	2	2	2	2	1	2	Pavlodar	1633	negative	negative	40-59	Kazakh	rural	45.3	76.8	926.472	8
2	2	1	2	2	1	2	Pavlodar	1634			60-88	Kazakh	rural	45.3	76.8	926.472	8
2	2	2	2	2	2	1	Pavlodar	1635	negative	negative	40-59	other	rural	45.3	76.8	926.472	8
2	2	2	2	2	2	2	Pavlodar	1636		negative	30-39	Kazakh	rural	45.3	76.8	926.472	8
2	2	1	2	1	1	2	Pavlodar	1637	negative	negative	40-59	Kazakh	rural	45.3	76.8	926.472	8
2	2	2	1	2	2	1	Pavlodar	1638	negative	negative	30-39	Kazakh	rural	45.3	76.8	926.472	8
1	2	2	2	2	1	2	Pavlodar	1639	negative	negative	60-88	Russian	rural	45.3	76.8	926.472	8
2	2	2	2	2	1	2	Pavlodar	1640	negative	negative	60-88	Russian	rural	45.3	76.8	926.472	8
2	2	2	2	2	2	2	Pavlodar	1641	negative	negative	60-88	Kazakh	rural	45.3	76.8	926.472	8
2	2	2	2	2	2	2	Pavlodar	1642	negative	negative	40-59	Russian	rural	45.3	76.8	926.472	8
1	2	2	2	2	2	1	Pavlodar	1643	positive	negative	40-59	Russian	rural	45.3	76.8	926.472	8
2	2	2	2	2	2	2	Pavlodar	1644	negative	negative	60-88	other	rural	45.3	76.8	926.472	8
1	2	2	2	1	2	2	Pavlodar	1645	negative	negative	40-59	other	rural	45.3	76.8	926.472	8
2	2	2	2	2	2	2	Pavlodar	1646	negative	negative	40-59	Russian	rural	45.3	76.8	926.472	8
2	2	2	2	2	2	2	Pavlodar	1647	negative	negative	40-59	other	rural	45.3	76.8	926.472	8
2	2	2	2	2	2	2	Pavlodar	1648	negative	negative	40-59	Russian	rural	45.3	76.8	926.472	8
1	2	2	2	2	2	2	Pavlodar	1649	negative	negative	40-59	Russian	rural	45.3	76.8	926.472	8
2	2	2	2	2	2	2	Pavlodar	1650	negative	negative	18-29	Kazakh	rural	45.3	76.8	926.472	8
2	2	1	2	1	1	2	Pavlodar	1651	negative	negative	40-59	Kazakh	rural	45.3	76.8	926.472	8
2	2	2	2	2	2	2	Pavlodar	1652	negative	negative	60-88	Russian	rural	45.3	76.8	926.472	8
2	2	2	2	2	2	1	Pavlodar	1653	negative	negative	18-29	Russian	rural	45.3	76.8	926.472	8
2	2	2	2	1	2	2	Pavlodar	1654	negative	negative	40-59	Kazakh	rural	45.3	76.8	926.472	8
2	2	2	2	1	2	2	Pavlodar	1655	negative	negative	18-29	Kazakh	rural	45.3	76.8	926.472	8
2	2	2	2	2	1	2	Pavlodar	1656	negative	negative	30-39	Russian	rural	45.3	76.8	926.472	8
2	2	2	2	2	2	2	Pavlodar	1657	negative	negative	30-39	Kazakh	rural	45.3	76.8	926.472	8
2	2	2	2	2	2	2	Pavlodar	1658	negative	negative	40-59	Kazakh	rural	45.3	76.8	926.472	8
2	2	2	2	2	2	2	Pavlodar	1659	negative	negative	18-29	Kazakh	rural	45.3	76.8	926.472	8
2	2	2	2	2	1	2	Pavlodar	1660			40-59	Kazakh	rural	45.3	76.8	926.472	8
1	2	2	2	2	2	2	Pavlodar	1661			40-59	Kazakh	rural	45.3	76.8	926.472	8
2	2	2	2	2	2	2	Pavlodar	1662	positive	negative	40-59	Kazakh	rural	45.3	76.8	926.472	8
2	2	2	2	2	2	2	Pavlodar	1663	negative	negative	60-88	Russian	rural	45.3	76.8	926.472	8
2	2	2	2	2	2	2	Pavlodar	1664	negative	negative	40-59	Russian	rural	45.3	76.8	926.472	8
2	2	2	2	2	1	2	Pavlodar	1665	negative	negative	60-88	Russian	rural	45.3	76.8	926.472	8
2	2	1	2	1	1	2	Pavlodar	1666	negative	negative	40-59	Kazakh	rural	45.3	76.8	926.472	8
1	2	2	2	2	2	2	Pavlodar	1667	negative	negative	60-88	Russian	rural	45.3	76.8	926.472	8
1	2	1	2	2	1	2	Pavlodar	1668	negative	negative	60-88	Russian	rural	45.3	76.8	926.472	8
2	2	2	2	2	2	2	Pavlodar	1669	positive	positive	40-59	Kazakh	rural	45.3	76.8	926.472	8
2	2	2	2	2	2	2	Pavlodar	1670	positive	negative	30-39	Russian	rural	45.3	76.8	926.472	8
2	2	2	2	2	1	2	Pavlodar	1671	positive	positive	30-39	other	rural	45.3	76.8	926.472	8
2	2	1	2	2	2	2	Pavlodar	1672	negative	positive	18-29	other	rural	45.3	76.8	926.472	8
2	2	2	2	2	2	2	Pavlodar	1673			40-59	Russian	rural	45.3	76.8	926.472	8
2	2	2	2	2	1	2	Pavlodar	1674	negative	negative	40-59	Kazakh	rural	45.3	76.8	926.472	8
2	2	2	2	2	2	2	Pavlodar	1675	negative	negative	40-59	Russian	rural	45.3	76.8	926.472	8
1	2	1	2	2	1	2	Pavlodar	1676	negative	negative	40-59	Kazakh	rural	45.3	76.8	926.472	8
1	2	2	2	2	2	2	Pavlodar	1677	negative	negative	60-88	other	rural	45.3	76.8	926.472	8
2	2	2	2	2	2	2	Pavlodar	1678			40-59	Kazakh	rural	45.3	76.8	926.472	8
2	2	2	2	2	2	2	Pavlodar	1679	negative	negative	60-88	Kazakh	rural	45.3	76.8	926.472	8
2	2	2	2	1	2	2	Pavlodar	1680	negative	negative	40-59	Kazakh	rural	45.3	76.8	926.472	8
1	2	2	2	2	2	2	Pavlodar	1681	negative	negative	18-29	Kazakh	rural	45.3	76.8	926.472	8
2	2	2	2	2	2	2	Pavlodar	1682	negative	negative	40-59	Kazakh	rural	45.3	76.8	926.472	8
1	2	2	2	1	2	2	Pavlodar	1683	negative	negative	60-88	Kazakh	rural	45.3	76.8	926.472	8
2	2	2	2	2	2	2	Pavlodar	1684	negative	negative	30-39	Kazakh	rural	45.3	76.8	926.472	8
2	2	2	2	2	1	2	Pavlodar	1685	negative	negative	30-39	Kazakh	rural	45.3	76.8	926.472	8
1	2	2	2	2	2	1	Pavlodar	1686	negative	negative	40-59	Kazakh	rural	45.3	76.8	926.472	8
2	2	2	2	2	1	2	Pavlodar	1687	negative	negative	40-59	Kazakh	rural	45.3	76.8	926.472	8
1	2	2	2	2	2	2	Pavlodar	1688	negative	negative	40-59	Kazakh	rural	45.3	76.8	926.472	8
1	2	2	2	2	2	2	Pavlodar	1689	negative	negative	40-59	Kazakh	rural	45.3	76.8	926.472	8
2	2	2	2	2	2	2	Pavlodar	1690	negative	negative	18-29	Kazakh	rural	45.3	76.8	926.472	8
2	2	2	2	2	2	2	Pavlodar	1691	negative	negative	40-59	Kazakh	rural	45.3	76.8	926.472	8
2	2	2	2	2	2	2	Pavlodar	1692	negative	negative	40-59	Russian	rural	45.3	76.8	926.472	8
2	2	2	2	2	1	2	Pavlodar	1693	negative	negative	30-39	Kazakh	rural	45.3	76.8	926.472	8
2	2	2	2	2	1	2	Pavlodar	1694	negative	negative	40-59	Kazakh	rural	45.3	76.8	926.472	8
2	2	2	2	2	2	2	Pavlodar	1695	negative	negative	30-39	Russian	rural	45.3	76.8	926.472	8
2	2	2	2	2	1	2	Pavlodar	1696	negative	negative	40-59	Kazakh	rural	45.3	76.8	926.472	8
2	2	1	2	1	1	2	Pavlodar	1697	negative	negative	60-88	Kazakh	rural	45.3	76.8	926.472	8
2	2	2	2	2	2	2	Pavlodar	1698	negative	negative	40-59	Kazakh	rural	45.3	76.8	926.472	8
2	2	2	2	2	2	2	Pavlodar	1699	negative	negative	30-39	Russian	rural	45.3	76.8	926.472	8
1	2	2	2	2	2	2	Pavlodar	1700	negative	negative	40-59	Russian	rural	45.3	76.8	926.472	8
2	2	2	2	2	2	2	Pavlodar	1701	negative	negative	40-59	Kazakh	rural	45.3	76.8	926.472	8
1	2	2	2	2	1	1	Pavlodar	1702	negative	negative	30-39	Kazakh	rural	45.3	76.8	926.472	8
1	2	2	2	2	2	2	Pavlodar	1703	negative	negative	40-59	Kazakh	rural	45.3	76.8	926.472	8
2	2	2	2	2	1	2	Pavlodar	1704	negative	negative	30-39	Kazakh	rural	45.3	76.8	926.472	8
2	2	1	2	2	1	2	Pavlodar	1705	negative	negative	30-39	Kazakh	rural	45.3	76.8	926.472	8
2	2	2	2	2	1	2	Pavlodar	1706	negative	negative	40-59	Kazakh	rural	45.3	76.8	926.472	8
2	2	2	2	2	1	2	Pavlodar	1707	negative	negative	30-39	Kazakh	rural	45.3	76.8	926.472	8
2	2	1	2	2	2	2	Pavlodar	1708	negative	negative	18-29	Kazakh	rural	45.3	76.8	926.472	8
2	2	2	2	2	1	2	Pavlodar	1709	negative	negative	40-59	Kazakh	rural	45.3	76.8	926.472	8
2	2	2	2	2	2	2	Pavlodar	1710	negative	positive	60-88	Kazakh	rural	45.3	76.8	926.472	8
2	2	2	2	2	2	2	Pavlodar	1711	negative	negative	18-29	other	rural	45.3	76.8	926.472	8
2	2	2	2	2	2	2	Pavlodar	1712	negative	negative	18-29	Kazakh	rural	45.3	76.8	926.472	8
2	2	2	2	2	2	2	Pavlodar	1713	negative	negative	18-29	Russian	rural	45.3	76.8	926.472	8
2	2	2	2	2	2	1	Pavlodar	1714	negative	negative	40-59	Russian	rural	45.3	76.8	926.472	8
2	2	2	2	2	2	2	Pavlodar	1715	positive	negative	60-88	Russian	rural	45.3	76.8	926.472	8
2	2	2	2	2	1	2	Pavlodar	1716	negative	positive	60-88	Russian	rural	45.3	76.8	926.472	8
2	2	2	2	2	1	2	Pavlodar	1717	negative	negative	40-59	Kazakh	rural	45.3	76.8	926.472	8
2	2	2	2	2	2	2	Pavlodar	1718	negative	negative	18-29	Kazakh	rural	45.3	76.8	926.472	8
2	2	2	2	2	2	2	Pavlodar	1719	negative	negative	30-39	Kazakh	rural	45.3	76.8	926.472	8
1	2	2	2	1	1	2	Pavlodar	1720	negative	negative	18-29	Russian	rural	45.3	76.8	926.472	8
1	2	1	2	2	1	1	Pavlodar	1721	negative	negative	60-88	Kazakh	rural	45.3	76.8	926.472	8
2	2	2	2	2	1	2	Pavlodar	1722	positive	negative	30-39	Kazakh	rural	45.3	76.8	926.472	8
2	2	2	2	2	1	2	Pavlodar	1723	negative	negative	60-88	Kazakh	rural	45.3	76.8	926.472	8
2	2	1	2	2	2	2	Pavlodar	1724	negative	negative	40-59	Kazakh	rural	45.3	76.8	926.472	8
2	2	2	2	2	1	2	Pavlodar	1725	negative	negative	40-59	Kazakh	rural	45.3	76.8	926.472	8
1	2	2	2	2	1	1	Pavlodar	1726	negative	negative	60-88	Russian	rural	45.3	76.8	926.472	8
2	2	2	2	2	2	2	Pavlodar	1727	negative	negative	18-29	Kazakh	rural	45.3	76.8	926.472	8
2	2	1	2	2	1	2	Pavlodar	1728	negative	negative	40-59	Kazakh	rural	45.3	76.8	926.472	8
2	2	1	2	2	1	2	Pavlodar	1729	negative	negative	40-59	Russian	rural	45.3	76.8	926.472	8
2	2	2	2	2	2	2	Pavlodar	1730	negative	negative	30-39	Kazakh	rural	45.3	76.8	926.472	8
2	2	2	2	2	1	2	Pavlodar	1731	negative	negative	40-59	Kazakh	rural	45.3	76.8	926.472	8
2	2	1	2	2	2	2	Pavlodar	1732			40-59	Kazakh	rural	45.3	76.8	926.472	8
2	2	1	2	1	1	2	Pavlodar	1733			40-59	Russian	rural	45.3	76.8	926.472	8
2	2	2	2	2	1	2	Pavlodar	1734	negative	negative	60-88	Kazakh	rural	45.3	76.8	926.472	8
2	2	2	2	2	2	2	Pavlodar	1735	negative	negative	60-88	Kazakh	rural	45.3	76.8	926.472	8
1	2	2	2	2	1	2	Pavlodar	1736	negative	negative	60-88	Kazakh	rural	45.3	76.8	926.472	8
2	2	2	2	2	2	2	Pavlodar	1737	negative	negative	40-59	Kazakh	rural	45.3	76.8	926.472	8
2	2	2	2	1	2	2	Pavlodar	1738	negative	negative	40-59	other	rural	45.3	76.8	926.472	8
1	2	2	2	2	1	2	Pavlodar	1739	negative	negative	40-59	Kazakh	rural	45.3	76.8	926.472	8
1	2	2	2	1	1	2	Pavlodar	1740	negative	negative	40-59	Russian	rural	45.3	76.8	926.472	8
2	2	1	2	2	1	2	Pavlodar	1741	negative	positive	60-88	Kazakh	rural	45.3	76.8	926.472	8
1	2	2	2	2	2	2	Pavlodar	1742	negative	negative	60-88	Kazakh	rural	45.3	76.8	926.472	8
2	2	1	2	1	1	2	Pavlodar	1743			60-88	Russian	rural	45.3	76.8	926.472	8
2	2	2	2	2	2	2	Pavlodar	1744	negative	negative	60-88	Russian	rural	45.3	76.8	926.472	8
2	2	1	2	2	1	2	Pavlodar	1745	negative	negative	40-59	Kazakh	rural	45.3	76.8	926.472	8
2	2	2	2	2	2	2	Pavlodar	1746	negative	positive	60-88	Kazakh	rural	45.3	76.8	926.472	8
2	2	1	2	2	1	2	Pavlodar	1747	negative	positive	60-88	Russian	rural	45.3	76.8	926.472	8
2	2	2	2	2	2	2	Pavlodar	1748	negative	positive	60-88	Kazakh	rural	45.3	76.8	926.472	8
2	2	2	2	2	2	2	Pavlodar	1749	negative	negative	40-59	Kazakh	rural	45.3	76.8	926.472	8
1	2	2	2	1	2	2	Pavlodar	1750			60-88	Kazakh	rural	45.3	76.8	926.472	8
2	2	2	2	2	1	2	Pavlodar	1751	negative	negative	40-59	Kazakh	rural	45.3	76.8	926.472	8
2	2	2	2	2	1	2	Pavlodar	1752	negative	negative	60-88	Kazakh	rural	45.3	76.8	926.472	8
2	2	2	2	2	1	2	Pavlodar	1753	negative	negative	40-59	Russian	rural	45.3	76.8	926.472	8
1	2	2	2	2	2	2	Pavlodar	1754	negative	negative	60-88	Kazakh	rural	45.3	76.8	926.472	8
2	2	2	2	2	2	2	Pavlodar	1755	negative	positive	60-88	Kazakh	rural	45.3	76.8	926.472	8
2	2	2	2	2	1	2	Pavlodar	1756	negative	negative	60-88	Kazakh	rural	45.3	76.8	926.472	8
2	2	2	2	2	1	2	Pavlodar	1757	positive	negative	40-59	Russian	rural	45.3	76.8	926.472	8
1	2	2	2	2	2	2	Pavlodar	1758	negative	negative	60-88	Kazakh	rural	45.3	76.8	926.472	8
2	2	2	2	2	2	2	Pavlodar	1759	negative	negative	60-88	Kazakh	rural	45.3	76.8	926.472	8
2	2	2	2	2	2	2	Pavlodar	1760	negative	negative	30-39	Kazakh	rural	45.3	76.8	926.472	8
1	2	2	2	2	2	2	Pavlodar	1761	negative	negative	60-88	Kazakh	rural	45.3	76.8	926.472	8
1	2	2	2	2	2	2	Pavlodar	1762	negative	negative	40-59	other	rural	45.3	76.8	926.472	8
2	2	2	2	2	1	2	Pavlodar	1763	negative	positive	40-59	Kazakh	rural	45.3	76.8	926.472	8
2	2	2	2	2	2	2	Pavlodar	1764			40-59	Kazakh	rural	45.3	76.8	926.472	8
1	2	2	2	2	1	2	Pavlodar	1766			40-59	Kazakh	rural	45.3	76.8	926.472	8
2	2	2	2	2	2	2	Pavlodar	1767			40-59	Kazakh	rural	45.3	76.8	926.472	8
2	2	2	2	2	1	2	Pavlodar	1768			18-29	Kazakh	rural	45.3	76.8	926.472	8
1	2	2	2		1	2	Pavlodar	1769			40-59	Kazakh	rural	45.3	76.8	926.472	8
1	2	2	2	2	2	2	Pavlodar	1770			60-88	Kazakh	rural	45.3	76.8	926.472	8
2	2	2	2	2	2	2	Pavlodar	1771			18-29	Kazakh	rural	45.3	76.8	926.472	8
1	2	2	2	2	2	2	Pavlodar	1772			40-59	Kazakh	rural	45.3	76.8	926.472	8
2	2	2	2	2	1	2	Pavlodar	1773	negative	negative	60-88	Russian	rural	45.3	76.8	926.472	8
2	2	2	2	2	1	2	Pavlodar	1774	negative	negative	40-59	Russian	rural	45.3	76.8	926.472	8
2	2	2	2	2	1	2	Pavlodar	1775	negative	negative	60-88	Kazakh	rural	45.3	76.8	926.472	8
2	2	1	2	2	1	2	Pavlodar	1776	negative	negative	30-39	Kazakh	rural	45.3	76.8	926.472	8
1	2	2	2	2	2	1	Pavlodar	1777	negative	negative	60-88	Kazakh	rural	45.3	76.8	926.472	8
2	2	2	2	2	1	2	Pavlodar	1778	negative	negative	60-88	Kazakh	rural	45.3	76.8	926.472	8
1	2	1	2	2	1	2	Pavlodar	1779	negative	negative	60-88	Russian	rural	45.3	76.8	926.472	8
1	2	2	2	2	1	2	Pavlodar	1780	negative	negative	30-39	Kazakh	rural	45.3	76.8	926.472	8
2	2	2	2	2	2	2	Pavlodar	1781	negative	negative	40-59	Kazakh	rural	45.3	76.8	926.472	8
2	2	2	2	2	1	2	Pavlodar	1782	negative	negative	40-59	Kazakh	rural	45.3	76.8	926.472	8
2	2	2	2	2	2	2	Pavlodar	1783	negative	negative	40-59	Kazakh	rural	45.3	76.8	926.472	8
2	2	2	2	2	1	2	Pavlodar	1784	negative	negative	18-29	Kazakh	rural	45.3	76.8	926.472	8
2	2	2	2	2	1	2	Pavlodar	1785	negative	negative	60-88	Russian	rural	45.3	76.8	926.472	8
2	2	2	2	2	2	2	Pavlodar	1786	negative	negative	40-59	Kazakh	rural	45.3	76.8	926.472	8
1	2	1	2	2	1	2	Pavlodar	1787	positive	negative	40-59	Kazakh	rural	45.3	76.8	926.472	8
2	2	2	2	2	2	2	Pavlodar	1788	positive	negative	40-59	other	rural	45.3	76.8	926.472	8
2	2	2	2	2	2	2	Pavlodar	1789	positive	negative	18-29	Kazakh	rural	45.3	76.8	926.472	8
2	2	2	2	2	2	2	Pavlodar	1790	positive	negative	40-59	Kazakh	rural	45.3	76.8	926.472	8
1	2	2	2	2	1	2	Pavlodar	1791	negative	negative	40-59	Kazakh	rural	45.3	76.8	926.472	8
1	2	2	2		1	2	Pavlodar	1792	negative	negative	60-88	Kazakh	rural	45.3	76.8	926.472	8
2	2	2	2	2	2	2	Pavlodar	1793			40-59	other	rural	45.3	76.8	926.472	8
2	2	2	2	2	1	2	Pavlodar	1794	positive	negative	60-88	Kazakh	rural	45.3	76.8	926.472	8
2	2	2	2	2	1	2	Pavlodar	1795	negative	negative	40-59	Kazakh	rural	45.3	76.8	926.472	8
2	2	2	2	2	2	2	Pavlodar	1796			60-88	Kazakh	rural	45.3	76.8	926.472	8
2	2	2	2	2	2	2	Pavlodar	1797			40-59	Kazakh	rural	45.3	76.8	926.472	8
2	2	2	2	2	1	2	Pavlodar	1798	positive	negative	40-59	Russian	rural	45.3	76.8	926.472	8
2	2	2	2	2	1	2	Pavlodar	1799	negative	positive	40-59	Kazakh	rural	45.3	76.8	926.472	8
2	2	2	2	2	1	2	Pavlodar	1800			60-88	other	rural	45.3	76.8	926.472	8
2	2	2	2	2	2	2	Pavlodar	1801	positive	negative	30-39	Kazakh	rural	45.3	76.8	926.472	8
2	2	2	2	2	1	2	Pavlodar	1802	positive	negative	40-59	Kazakh	rural	45.3	76.8	926.472	8
1	2	2	2	2	2	2	Pavlodar	1803	negative	negative	60-88	Kazakh	rural	45.3	76.8	926.472	8
2	2	2	2	2	2	2	Pavlodar	1804	negative	negative	40-59	Kazakh	rural	45.3	76.8	926.472	8
2	2	1	2	2	1	2	Pavlodar	1805	negative	negative	40-59	Kazakh	rural	45.3	76.8	926.472	8
1	2	2		2	2	2	Pavlodar	1806	negative		30-39	Kazakh	rural	45.3	76.8	926.472	8
2	2	2	2	2	1	2	Pavlodar	1807	negative	negative	40-59	Russian	rural	45.3	76.8	926.472	8
2	2	2	2	2	1	2	Pavlodar	1808	negative	negative	40-59	other	rural	45.3	76.8	926.472	8
1	2	2	2	2	2	2	Pavlodar	1809	negative	negative	30-39	Kazakh	rural	45.3	76.8	926.472	8
2	2	2	2	2	1	2	Pavlodar	1810	negative	negative	40-59	Kazakh	rural	45.3	76.8	926.472	8
1	2	2	2	2	2	2	Pavlodar	1811			60-88	Kazakh	rural	45.3	76.8	926.472	8
2	2	2	2	2	2	2	Pavlodar	1812	negative	negative	18-29	Kazakh	rural	45.3	76.8	926.472	8
1	2	2	2	2	2	2	Pavlodar	1813	negative	positive	18-29	Kazakh	rural	45.3	76.8	926.472	8
1	2	2	2	2	2	2	Pavlodar	1814	negative	positive	40-59	Kazakh	rural	45.3	76.8	926.472	8
1	2	2	2	2	1	2	Pavlodar	1815	negative	negative	60-88	Kazakh	rural	45.3	76.8	926.472	8
2	2	2	2	2	2	2	Pavlodar	1816	negative	positive	40-59	Kazakh	rural	45.3	76.8	926.472	8
1	2	2	2	1	2	2	Pavlodar	1817	negative	negative	40-59	Kazakh	rural	45.3	76.8	926.472	8
2	2	2	2	2	2	2	Pavlodar	1818	negative	negative	18-29	Kazakh	rural	45.3	76.8	926.472	8
2	2	1	2	2	1	2	Pavlodar	1819	negative	negative	40-59	Kazakh	rural	45.3	76.8	926.472	8
1	2	2	2	2	2	2	Pavlodar	1820			40-59	Kazakh	rural	45.3	76.8	926.472	8
1	2	2	2	2	1	2	Pavlodar	1821	negative	negative	40-59	Kazakh	rural	45.3	76.8	926.472	8
1	2	2	2	2	2	2	Pavlodar	1822	negative	negative	60-88	Russian	rural	45.3	76.8	926.472	8
2	2	2	2	2	2	2	Pavlodar	1823	negative	negative	40-59	Kazakh	rural	52.4	76.9	579.297	10
2	2	2	2	2	1	2	Pavlodar	1824	negative	negative	40-59	other	rural	52.4	76.9	579.297	10
2	2	2	2	2	2	2	Pavlodar	1825	negative	negative	40-59	Kazakh	rural	52.4	76.9	579.297	10
2	2	2	2	2	2	2	Pavlodar	1826	negative	negative	60-88	Russian	rural	52.4	76.9	579.297	10
2	2	1	2	2	1	2	Pavlodar	1827	negative	negative	60-88	Russian	rural	52.4	76.9	579.297	10
1	2	1	2	2	1	2	Pavlodar	1828	negative	negative	60-88	Russian	rural	52.4	76.9	579.297	10
2	2	2	2	2	2	2	Pavlodar	1829	negative	negative	60-88	Russian	rural	52.4	76.9	579.297	10
1	2	2	2	2	2	2	Pavlodar	1830	negative	negative	60-88	Kazakh	rural	52.4	76.9	579.297	10
2	2	2	2	2	2	2	Pavlodar	1831	negative	negative	60-88	Kazakh	rural	52.4	76.9	579.297	10
2	2	2	2	2	2	2	Pavlodar	1832	negative	negative	40-59	Kazakh	rural	52.4	76.9	579.297	10
1	2	2	2	2	2	2	Pavlodar	1833	negative	negative	40-59	Russian	rural	52.4	76.9	579.297	10
2	2	2	2	2	1	2	Pavlodar	1834	negative	negative	60-88	Russian	rural	52.4	76.9	579.297	10
2	2	2	2	2	1	2	Pavlodar	1835	negative	negative	60-88	Russian	rural	52.4	76.9	579.297	10
2	2	2	2	2	2	2	Pavlodar	1836	negative	negative	40-59	Russian	rural	52.4	76.9	579.297	10
2	2	2	2	2	1	2	Pavlodar	1837	negative	negative	18-29	Russian	rural	52.4	76.9	579.297	10
2	2	2	2	2	2	2	Pavlodar	1838	negative	negative	40-59	Russian	rural	52.4	76.9	579.297	10
2	2	2	2	2	2	2	Pavlodar	1839	negative	positive	60-88	Russian	rural	52.4	76.9	579.297	10
1	2	2	2	2	2	2	Pavlodar	1840	negative	negative	60-88	Russian	rural	52.4	76.9	579.297	10
1	2	2	2	2	2	2	Pavlodar	1841	negative	negative	40-59	Russian	rural	52.4	76.9	579.297	10
2	2	2	2	2	2	2	Pavlodar	1842	negative	negative	60-88	Russian	rural	52.4	76.9	579.297	10
1	2	1	2	2	1	1	Pavlodar	1843	negative	negative	18-29	Russian	rural	52.4	76.9	579.297	10
1	2	2	2	2	2	2	Pavlodar	1844	negative	positive	60-88	other	rural	52.4	76.9	579.297	10
2	2	2	2	2	2	2	Pavlodar	1845	negative	negative	60-88	other	rural	52.4	76.9	579.297	10
2	2	1	2	2	1	2	Pavlodar	1846	negative	negative	60-88	Kazakh	rural	52.4	76.9	579.297	10
2	2	1	2	2	1	2	Pavlodar	1847	negative	negative	60-88	other	rural	52.4	76.9	579.297	10
2	2	2	2	2	2	2	Pavlodar	1848	negative	negative	40-59	Russian	rural	52.4	76.9	579.297	10
1	2	2	2	2	1	2	Pavlodar	1849	negative	negative	60-88	Russian	rural	52.4	76.9	579.297	10
2	2	2	2	2	2	2	Pavlodar	1850	negative	negative	60-88	Kazakh	rural	52.4	76.9	579.297	10
1	2	1	2	2	2	2	Pavlodar	1851	negative	negative	60-88	Kazakh	rural	52.4	76.9	579.297	10
2	2	2	2	2	2	2	Pavlodar	1852	negative	negative	40-59	Kazakh	rural	52.4	76.9	579.297	10
2	2	2	2	2	2	2	Pavlodar	1853	negative	negative	40-59	Russian	rural	52.4	76.9	579.297	10
1	2	2	2	2	1	2	Pavlodar	1854	negative	negative		Russian	rural	52.4	76.9	579.297	10
2	2	2	2	2	2	2	Pavlodar	1855	negative	negative	40-59	Russian	rural	52.4	76.9	579.297	10
2	2	2	2	2	1	2	Pavlodar	1856	negative	negative	30-39	Kazakh	rural	52.4	76.9	579.297	10
2	2	2	2	2	2	2	Pavlodar	1857	negative	negative	40-59	Kazakh	rural	52.4	76.9	579.297	10
1	2	2	2	2	2	2	Pavlodar	1858	negative	negative	40-59	Russian	rural	52.4	76.9	579.297	10
2	2	2	2	2	2	2	Pavlodar	1859	negative	negative	40-59	other	rural	52.4	76.9	579.297	10
2	2	2	2	2	2	2	Pavlodar	1860	negative	negative	40-59	Kazakh	rural	52.4	76.9	579.297	10
2	2	2	2	2	2	2	Pavlodar	1861	negative	negative	60-88	other	rural	52.4	76.9	579.297	10
2	2	2	2	2	2	2	Pavlodar	1862	negative	negative	60-88	Russian	rural	52.4	76.9	579.297	10
2	2	2	2	2	1	2	Pavlodar	1863	negative	negative	40-59	Kazakh	rural	52.4	76.9	579.297	10
2	2	2	2	2	1	2	Pavlodar	1864	negative	negative	40-59	Kazakh	rural	52.4	76.9	579.297	10
2	2	2	2	2	2	2	Pavlodar	1865	negative	negative	30-39	Kazakh	rural	52.4	76.9	579.297	10
2	2	2	2	2	1	2	Pavlodar	1866	positive	negative	40-59	Kazakh	rural	52.4	76.9	579.297	10
2	2	1	2	2	2	2	Pavlodar	1867	negative	negative	40-59	Kazakh	rural	52.4	76.9	579.297	10
2	2	2	2	2	2	2	Pavlodar	1868	negative	negative	60-88	Russian	rural	52.4	76.9	579.297	10
2	2	2	2	2	1	2	Pavlodar	1869	negative	negative	30-39	Kazakh	rural	52.4	76.9	579.297	10
2	2	2	2	2	2	2	Pavlodar	1870	negative	negative	40-59	Russian	rural	52.4	76.9	579.297	10
2	2	2	2	2	2	2	Pavlodar	1871	negative	negative	60-88	other	rural	52.4	76.9	579.297	10
2	2	2	2	2	1	2	Pavlodar	1872	negative	negative	40-59	Russian	rural	52.4	76.9	579.297	10
1	2	2	2	2	2	2	Pavlodar	1873	positive	positive	30-39	Kazakh	rural	52.4	76.9	579.297	10
1	2	2	2	2	1	2	Pavlodar	1874	negative	negative	60-88	other	rural	52.4	76.9	579.297	10
1	2	2	2	2	2	1	Pavlodar	1875	negative	negative	40-59	Kazakh	rural	52.4	76.9	579.297	10
2	2	2	2	2	1	2	Pavlodar	1876	negative	negative	40-59	Kazakh	rural	52.4	76.9	579.297	10
1	2	2	2	2	1	2	Pavlodar	1877	negative	negative	60-88	Russian	rural	52.4	76.9	579.297	10
2	2	2	2	2	2	2	Pavlodar	1878	negative	negative	60-88	Russian	rural	52.4	76.9	579.297	10
1	2	1	2	2	1	1	Pavlodar	1879	negative	negative	60-88	Russian	rural	52.4	76.9	579.297	10
1	2	2	2	2	2	2	Pavlodar	1880	negative	negative	60-88	Russian	rural	52.4	76.9	579.297	10
2	2	2	2	2	2	2	Pavlodar	1881	negative	negative	60-88	Russian	rural	52.4	76.9	579.297	10
1	2	2	2	2	1	2	Pavlodar	1882	negative	negative	40-59	Kazakh	rural	52.4	76.9	579.297	10
1	2	2	2	2	2	2	Pavlodar	1883	negative	negative	60-88	Russian	rural	52.4	76.9	579.297	10
2	2	2	2	1	1	2	Pavlodar	1884	negative	negative	60-88	Russian	rural	52.4	76.9	579.297	10
2	2	2	2	2	1	2	Pavlodar	1885	negative	negative	60-88	Russian	rural	52.4	76.9	579.297	10
2	2	2	2	2	2	2	Pavlodar	1886	negative	negative	60-88	Kazakh	rural	52.4	76.9	579.297	10
2	2	1	2	2	2	2	Pavlodar	1887	negative	negative	40-59	Russian	rural	52.4	76.9	579.297	10
2	2	2	2	2	1	2	Pavlodar	1888	negative	negative	40-59	other	rural	52.4	76.9	579.297	10
2	2	2	2	2	1	2	Pavlodar	1889	negative	negative	40-59	Russian	rural	52.4	76.9	579.297	10
1	2	2	2	2	2	1	Pavlodar	1890	negative	negative	60-88	Russian	rural	52.4	76.9	579.297	10
2	2	2	2	2	1	2	Pavlodar	1891	negative	negative	60-88	Russian	rural	52.4	76.9	579.297	10
2	2	2	2	2	1	2	Pavlodar	1892	negative	negative	60-88	other	rural	52.4	76.9	579.297	10
2	2	2	2	2	2	2	Pavlodar	1893	negative	negative	60-88	Russian	rural	52.4	76.9	579.297	10
2	2	1	2	2	1	2	Pavlodar	1894	negative	negative	40-59	Russian	rural	52.4	76.9	579.297	10
2	2	2	2	2	2	2	Pavlodar	1895	negative	negative	40-59	Russian	rural	52.4	76.9	579.297	10
2	2	2	2	2	2	2	Pavlodar	1896	negative	negative	60-88	Kazakh	rural	52.4	76.9	579.297	10
2	2	2	2	2	1	2	Pavlodar	1897	negative	negative	60-88	other	rural	52.4	76.9	579.297	10
2	2	1	2	1	1	2	Pavlodar	1898	negative	negative	30-39	Russian	rural	52.4	76.9	579.297	10
1	2	2	2	2	2	2	Pavlodar	1899	negative	negative	40-59	Russian	rural	52.4	76.9	579.297	10
1	2	1	2	2	1	2	Pavlodar	1900	negative	negative	60-88	Russian	rural	52.4	76.9	579.297	10
2	2	2	2	2	1	2	Pavlodar	1901	negative	negative	60-88	Russian	rural	52.4	76.9	579.297	10
2	2	1	2	2	1	2	Pavlodar	1902	negative	negative	40-59	Kazakh	rural	52.4	76.9	579.297	10
2	2	2	2	1	1	2	Pavlodar	1903	negative	negative	40-59	Kazakh	rural	52.4	76.9	579.297	10
2	2	2	2	1	2	2	Pavlodar	1904	negative	negative	18-29	Kazakh	rural	52.4	76.9	579.297	10
2	2	2	2	2	2	2	Pavlodar	1905	negative	negative	40-59	Russian	rural	52.4	76.9	579.297	10
2	2	2	2	2	1	2	Pavlodar	1906	negative	negative	60-88	Russian	rural	52.4	76.9	579.297	10
1	2	2	2	1	2	1	Pavlodar	1907	negative	negative	40-59	Russian	rural	52.4	76.9	579.297	10
2	2	2	2	2	1	2	Pavlodar	1908	negative	negative	40-59	Russian	rural	52.4	76.9	579.297	10
2	2	2	2	2	1	2	Pavlodar	1909	negative	negative	40-59	Russian	rural	52.4	76.9	579.297	10
2	2	2	2	2	2	2	Pavlodar	1910	negative	negative	30-39	Russian	rural	52.4	76.9	579.297	10
2	2	2	2	2	2	2	Pavlodar	1911	negative	negative	60-88	Russian	rural	52.4	76.9	579.297	10
2	2	2	2	2	2	2	Pavlodar	1912	negative	negative	60-88	Kazakh	rural	52.4	76.9	579.297	10
2	2	1	2	2	1	2	Pavlodar	1913	negative	negative	60-88	Russian	rural	52.4	76.9	579.297	10
2	2	2	2	2	2	2	Pavlodar	1914	negative	positive	60-88	Russian	rural	52.4	76.9	579.297	10
2	2	2	2	2	2	2	Pavlodar	1915	negative	negative	30-39	Kazakh	rural	52.4	76.9	579.297	10
2	2	2	2	2	2	2	Pavlodar	1916	negative	negative	40-59	Kazakh	rural	52.4	76.9	579.297	10
1	2	2	2	2	2	2	Pavlodar	1917	negative	negative	40-59	Kazakh	rural	52.4	76.9	579.297	10
2	2	2	2	2	1	2	Pavlodar	1918	negative	negative	30-39	Russian	rural	52.4	76.9	579.297	10
2	2	2	2	2	2	2	Pavlodar	1919	negative	negative	40-59	other	rural	52.4	76.9	579.297	10
2	2	2	2	2	2	2	Pavlodar	1920	negative	negative	40-59	Kazakh	rural	52.4	76.9	579.297	10
2	2	2	2	2	1	2	Pavlodar	1921	negative	negative	40-59	Kazakh	rural	52.4	76.9	579.297	10
2	2	2	2	2	2	2	Pavlodar	1922	negative	negative	30-39	Russian	rural	52.4	76.9	579.297	10
2	2	1	2	2	1	2	Pavlodar	1923	negative	negative	40-59	Russian	rural	52.4	76.9	579.297	10
2	2	2	2	2	2	2	Pavlodar	1924	negative	negative	40-59	Kazakh	rural	52.4	76.9	579.297	10
1	2	2	2	2	2	2	Pavlodar	1925	negative	negative	30-39	Kazakh	rural	52.4	76.9	579.297	10
1	2	2	2	2	2	2	Pavlodar	1926	negative	negative	60-88	Russian	rural	52.4	76.9	579.297	10
2	2	2	2	2	2	2	Pavlodar	1927	negative	positive	40-59	Kazakh	rural	52.4	76.9	579.297	10
2	2	2	2	2	2	2	Pavlodar	1928	negative	negative	60-88	other	rural	52.4	76.9	579.297	10
1	2	2	2	2	2	2	Pavlodar	1929	negative	negative	60-88	Russian	rural	52.4	76.9	579.297	10
2	2	2	2	2	2	2	Pavlodar	1930	negative	negative	40-59	Russian	rural	52.4	76.9	579.297	10
2	2	1	2	2	1	2	Pavlodar	1931	negative	negative	18-29	Kazakh	rural	52.4	76.9	579.297	10
2	2	2	2	2	2	2	Pavlodar	1932	negative	negative	30-39	Russian	rural	52.4	76.9	579.297	10
2	2	2	2	2	2	2	Pavlodar	1933	negative	negative	40-59	Kazakh	rural	52.4	76.9	579.297	10
2	2	2	2	2	2	2	Pavlodar	1934	negative	negative	40-59	other	rural	52.4	76.9	579.297	10
1	2	2	2	1	2	2	Pavlodar	1935	negative	negative	60-88	Kazakh	rural	52.4	76.9	579.297	10
1	2	1	2	1	1	1	Pavlodar	1936	negative	negative	40-59	other	rural	52.4	76.9	579.297	10
1	2	2	2	2	2	2	Pavlodar	1937	negative	negative	60-88	Russian	rural	52.4	76.9	579.297	10
2	2	2	2	2	1	2	Pavlodar	1938	negative	negative	60-88	Russian	rural	52.4	76.9	579.297	10
2	2	2	2	2	1	2	Pavlodar	1939	negative	negative	18-29	Kazakh	rural	52.4	76.9	579.297	10
2	2	2	2	2	2	2	Pavlodar	1940	negative	negative	40-59	Russian	rural	52.4	76.9	579.297	10
1	2	2	2	2	1	1	Pavlodar	1941	negative	positive	60-88	Russian	rural	52.4	76.9	579.297	10
1	2	2	2	2	2	2	Pavlodar	1942	negative	negative	40-59	Kazakh	rural	52.4	76.9	579.297	10
2	2	1	2	2	1	2	Pavlodar	1943	negative	negative	30-39	Russian	rural	52.4	76.9	579.297	10
2	2	2	2	2	1	2	Pavlodar	1944	negative	negative	40-59	Russian	rural	52.4	76.9	579.297	10
2	2	1	2	2	1	2	Pavlodar	1945	negative	negative	40-59	other	rural	52.4	76.9	579.297	10
1	2	2	2	2	2	2	Pavlodar	1946	negative	negative	40-59	Russian	rural	52.4	76.9	579.297	10
2	2	2	2	2	1	2	Pavlodar	1947	negative	negative	40-59	Russian	rural	52.4	76.9	579.297	10
2	2	2	2	2	2	2	Pavlodar	1948	negative	negative	60-88	Russian	rural	52.4	76.9	579.297	10
2	2	2	2	2	1	2	Pavlodar	1949	negative	negative	60-88	Russian	rural	52.4	76.9	579.297	10
1	2	2	2	2	1	2	Pavlodar	1950	negative	negative	60-88	other	rural	52.4	76.9	579.297	10
1	2	2	2	2	2	2	Pavlodar	1951	negative	negative	40-59	Russian	rural	52.4	76.9	579.297	10
2	2	2	2	2	2	2	Pavlodar	1952	negative	negative	30-39	Russian	rural	52.4	76.9	579.297	10
2	2	2	2	2	2	2	Pavlodar	1953	negative	negative	40-59	Kazakh	rural	52.4	76.9	579.297	10
1	2	1	2	2	2	2	Pavlodar	1954	negative	negative	60-88	Kazakh	rural	52.4	76.9	579.297	10
2	2	2	2	2	1	2	Pavlodar	1955	negative	negative	60-88	other	rural	52.4	76.9	579.297	10
2	2	2	2	2	2	2	Pavlodar	1956	negative	negative	40-59	Russian	rural	52.4	76.9	579.297	10
2	2	2	2	2	2	2	Pavlodar	1957	negative	negative	60-88	Kazakh	rural	52.4	76.9	579.297	10
2	2	2	2	2	1	2	Pavlodar	1958	negative	negative	60-88	Russian	rural	52.4	76.9	579.297	10
2	2	1	2	2	2	2	Pavlodar	1959	negative	negative	60-88	Russian	rural	52.4	76.9	579.297	10
2	2	2	2	2	1	2	Pavlodar	1960	negative	negative	60-88	Russian	rural	52.4	76.9	579.297	10
2	2	2	2	2	2	2	Pavlodar	1961	negative	negative	60-88	Russian	rural	52.4	76.9	579.297	10
2	2	2	2	2	1	2	Pavlodar	1962	negative	negative	40-59	Russian	rural	52.4	76.9	579.297	10
1	2	2	2	2	2	2	Pavlodar	1963	negative	negative	60-88	Kazakh	rural	52.4	76.9	579.297	10
2	2	1	2	2	2	2	Pavlodar	1964	negative	negative	60-88	Russian	rural	52.4	76.9	579.297	10
2	2	2	2	2	1	2	Pavlodar	1965	negative	negative	40-59	other	rural	52.4	76.9	579.297	10
2	2	2	2	2	2	2	Pavlodar	1966	negative	negative	18-29	other	rural	52.4	76.9	579.297	10
2	2	2	2	1	1	2	Pavlodar	1967	negative	negative	40-59	Russian	rural	52.4	76.9	579.297	10
1	2	2	2	2	2	2	Pavlodar	1968	negative	negative	60-88	other	rural	52.4	76.9	579.297	10
1	2	1	2	2	2	2	Pavlodar	1969	positive	negative	60-88	other	rural	52.4	76.9	579.297	10
2	2	2	2	2	1	2	Pavlodar	1970	negative	negative	60-88	other	rural	52.4	76.9	579.297	10
1	2	2	2	2	2	2	Pavlodar	1971	negative	negative	60-88	Russian	rural	52.4	76.9	579.297	10
2	2	2	2	2	2	2	Pavlodar	1972	negative	negative	60-88	Kazakh	rural	52.4	76.9	579.297	10
1	2	2	2	2	2	2	Pavlodar	1973	negative	negative	60-88	Kazakh	rural	52.4	76.9	579.297	10
2	2	1	2	2	2	2	Pavlodar	1974	negative	negative	40-59		rural	52.4	76.9	579.297	10
1	2	2	2	2	2	2	Pavlodar	1975	negative	negative	18-29	other	rural	52.4	76.9	579.297	10
2	2	2	2	2	1	2	Pavlodar	1976	negative	negative	60-88	Kazakh	rural	52.4	76.9	579.297	10
2	2	2	2	2	1	2	Pavlodar	1977	negative	negative	60-88	other	rural	52.4	76.9	579.297	10
1	2	2	2	2	1	2	Pavlodar	1978	negative	negative	40-59	Russian	rural	52.4	76.9	579.297	10
2	2	2	2	2	2	2	Pavlodar	1979	negative	negative	60-88	Kazakh	rural	52.4	76.9	579.297	10
1	2	2	2	2	2	2	Pavlodar	1980	negative	negative	40-59	Kazakh	rural	52.4	76.9	579.297	10
2	2	2	2	2	2	2	Pavlodar	1981	negative	negative	60-88	Russian	rural	52.4	76.9	579.297	10
2		2	2	2	2	2	Pavlodar	1982	negative	negative	60-88	Russian	rural	52.4	76.9	579.297	10
1	2	2	2	2	1	2	Pavlodar	1983	negative	negative	30-39	Kazakh	rural	52.4	76.9	579.297	10
1	2	2	2	2	2	2	Pavlodar	1984	negative	negative	18-29	Russian	rural	52.4	76.9	579.297	10
2	2	2	2	2	1	2	Pavlodar	1985	negative	negative	40-59	Kazakh	rural	52.4	76.9	579.297	10
2	2	2	2	2	2	2	Pavlodar	1986	negative	positive	60-88	other	rural	52.4	76.9	579.297	10
2		2	2	2	2	2	Pavlodar	1987	negative	negative	40-59	Kazakh	rural	52.4	76.9	579.297	10
2	2	2	2	2	1	2	Pavlodar	1988	negative	negative	40-59	Russian	rural	52.4	76.9	579.297	10
2	2	2	2	2	2	2	Pavlodar	1989	negative	negative	18-29	other	rural	52.4	76.9	579.297	10
2	2	2	2	2	2	2	Pavlodar	1990	negative	negative	60-88	other	rural	52.4	76.9	579.297	10
1	2	2	2	2	1	2	Pavlodar	1991	negative	positive	40-59	other	rural	52.4	76.9	579.297	10
2	2	2	2	2	2	2	Pavlodar	1992	negative	negative	40-59	Russian	rural	52.4	76.9	579.297	10
2	2	1	2	2	1	2	Pavlodar	1993	negative	negative	40-59	Russian	rural	52.4	76.9	579.297	10
2	2	2	2	2	2	2	Pavlodar	1994	negative	positive	40-59	Russian	rural	52.4	76.9	579.297	10
2	2	2	2	2	1	2	Pavlodar	1995	negative	negative	40-59	Russian	rural	52.4	76.9	579.297	10
1	2	2	2	2	1	2	Pavlodar	1996	negative	negative	40-59	Kazakh	rural	52.4	76.9	579.297	10
2	2	2	2	2	1	2	Pavlodar	1997	negative	negative	40-59	Kazakh	rural	52.4	76.9	579.297	10
2	2	2	2	2	2	2	Pavlodar	1998			60-88	Kazakh	rural	52.4	76.9	579.297	10
2	2	2	2	2	2	2	Pavlodar	1999	negative	negative	40-59	Russian	rural	52.4	76.9	579.297	10
1	2	2	2	2	1	1	Pavlodar	2000	positive	negative	18-29	other	rural	52.4	76.9	579.297	10
[truncated: 4,007 more rows]

## Sheet: data dictionary
Variable name	Description	variable type	categories
c1	sex variable	categorical	1-male; 2-female
s17	being on hemodialysis	categorical	1-yes; 2-no
s18	history of blood transfusion	categorical	1-yes; 2-no
s19	using injectable drugs	categorical	1-yes; 2-no
s20	having family member with hepatitis	categorical	1-yes; 2-no
s21	history of surgery	categorical	1-yes; 2-no
s22	having tattoo or piercing	categorical	1-yes; 2-no
region	region	categorical	Aktobe, Almaty and Pavlodar regions
newid	ID	continuous
hbsag	HBsAg seropositivity	categorical	1-yes; 2-no
hcv	anti-HCV seropositivity	categorical	1-yes; 2-no
agecat	age catefories	categorical	18-29; 30-39; 40-59; 60-88
nationality	nationality variable	categorical	Kazakhs, Russians and Others
residency	residency type	categorical	Urban and rural
lat	latitude of location	continuous
longit	longitude of location	continuous
sampleweight_1	sample weights	continuous
cluster_id	ID of cluster	continuous
